# Supplementary material for: New aspects in deriving health-based guidance values for bromate in swimming pool water
Source: Arch Toxicol. 2022 Apr 6;96(6):1623–59. doi: 10.1007/s00204-022-03255-9 (PMC9095538; doi:10.1007/s00204-022-03255-9)
Supplement: Supplementary file 3 — Supplementary file3 (XLSX 37 KB) [file 204_2022_3255_MOESM3_ESM.xlsx]

## Sheet: Diagrams
												Environ Toxicol Pharmacol. 2013 Nov;36(3):1227-34. doi: 10.1016/j.etap.2013.10.005. Epub 2013 Oct 19.
												Subchronic toxicity evaluation of potassium bromate in Fischer 344 rats.
												Dodd DE1, Layko DK, Cantwell KE, Willson GA, Thomas RS.

## Sheet: Reporting_Quality
Evaluation result	Total, accounting for weight	%, accounting for weight
Not determined	0	0
Fulfilled	26	1
Partially fulfilled	0	0
Not fulfilled	0	0
Scirap Score		100.00 (reporting)
Weight/Removed	Evaluation criteria	Selection	Comment
	Test compound and controls
1	1. The chemical name, ID or CAS-number of the test compound was given.	Fulfilled
1	2. The purity of the test compound was stated or is traceable according to information given regarding manufacturer and lot/batch number. In case of mixtures, the composition of different constituents was stated.	Fulfilled
1	3. The vehicle was described.	Fulfilled
1	4. It was stated that a negative control group was included.	Fulfilled
	Animal model and housing conditions
1	5. The animal model (species, strain, age or life stage and sex) was described.	Fulfilled
1	6. The method for individual identification of animals was described.	Fulfilled
1	7. The housing temperature was stated.	Fulfilled
1	8. The relative humidity was stated.	Fulfilled
1	9. The light-dark cycle was described.	Fulfilled
1	10. The number of animals per sex in each cage was stated.	Fulfilled
1	11. The cage materials were described.	Fulfilled
Removed	12. Any materials used for physical enrichment were described.	Not applicable
Removed	13. Water bottle materials were described.	Not applicable
1	14. The bedding material used was described.	Fulfilled
1	15. The type and source of feed were reported.	Fulfilled
1	16. The source of drinking water was reported.	Fulfilled				Not determined	Fulfilled	Partially fulfilled	Not fulfilled
	Dosing and administration of the test compound				Test compound and controls	0	4	0	0
1	17. The administered dose levels or concentrations were stated.	Fulfilled			Animal model and housing conditions	0	10	0	0
1	18. The method for allocating animals to different treatments was stated.	Fulfilled			Dosing and administration of the test compound	0	6	0	0
1	19. The total number of animals per dose group was stated.	Fulfilled			Data collection and analysis	0	4	0	0
1	20. The route of administration was stated.	Fulfilled			Funding and competing interests	0	2	0	0
1	21. The sex and age (or life stage) of the animals at start of dosing was stated or is obvious from the information given, e.g. “pregnant rats were used” is enough information that animals are female and sexually mature/adult.	Fulfilled
1	22. The frequency and duration of dosing/administration of the test compound was stated.	Fulfilled
	Data collection and analysis
1	23. The test and/or analytical methods used were sufficiently described to allow for evaluation of the reliability of results.	Fulfilled
Removed	24. The method for allocating animals to different tests and measurements (e.g. tissue collection or evaluation of functional or behavioural endpoints) was stated.	Not applicable
Removed	25. The sex, age and number of animals per dose group subjected to separate tests and measurements was stated.	Not applicable
1	26. The statistical methods and software used were described.	Fulfilled
1	27. The statistical unit, e.g. the individual or the litter, was stated.	Fulfilled
1	28. All results for the investigated endpoints were reported. The most critical results were presented in tables and figures, including description of variation and statistically significant results.	Fulfilled
	Funding and competing interests
1	29. The funding sources for the study were stated.	Fulfilled
1	30. Any competing interests were disclosed or it was explicitly stated that the authors did not have any competing interests.	Fulfilled

## Sheet: Methodological_Quality
Evaluation result	Total, accounting for weight	%, accounting for weight
Not determined	0	0
Fulfilled	16	1
Partially fulfilled	0	0
Not fulfilled	0	0
Scirap Score		100.00 (method)
Weight/Removed	Evaluation criteria	Selection	Comment
	Test compound and controls
1	1. The test compound or mixture was unlikely to contain any impurities that may significantly have affected its toxicity.	Fulfilled
1	2. An appropriate vehicle was used that is not expected to interfere with the absorption, distribution, metabolism, excretion or toxicity of the test compound.	Fulfilled
1	3. A concurrent negative control group was included.	Fulfilled
	Animal model and housing conditions
1	4. A reliable and sensitive animal model was used for investigating the test compound and selected endpoints.	Fulfilled
1	5. Animals were individually identified.	Fulfilled
1	6. Housing conditions (temperature, relative humidity, light-dark cycle) were appropriate for the study type and animal model.	Fulfilled
1	7. The number of animals per sex in each cage were appropriate for the study type and animal model.	Fulfilled
1	8. The test system was unlikely to contain contaminants that could affect study results, such as organic pollutants, pesticide residues, heavy metals, and mycotoxins, as well as phytoestrogens.	Fulfilled
	Dosing and administration of the test compound
1	9. The allocation of animals to different treatments was randomized.	Fulfilled
1	10. The route of administration was appropriate and not likely to interfere with the study results.	Fulfilled
1	11. The timing and duration of administration were appropriate for investigating the included endpoints.	Fulfilled
1	12. The frequency of administration was appropriate for investigating the included endpoints.	Fulfilled
	Data collection and analysis
Removed	13. The allocation of animals to different tests and measurements was randomized.	Not applicable
1	14. Reliable and sensitive test methods were used for investigating the selected endpoints.	Fulfilled				Not determined	Fulfilled	Partially fulfilled	Not fulfilled
1	15. Measurements were collected at suitable time points in order to generate sensitive, valid and reliable data.	Fulfilled			Test compound and controls	0	3	0	0
1	16. A sufficient number of animals per dose group were subjected to separate tests/data collection/measurements to generate reliable and valid results.	Fulfilled			Animal model and housing conditions	0	5	0	0
1	17. The statistical methods have been clearly described and do not seem inappropriate, unusual or unfamiliar.	Fulfilled			Dosing and administration of the test compound	0	4	0	0
	Other				Data collection and analysis	0	4	0	0
1	18. Are there any other aspects of study design, performance or reporting that influence reliability? (Comment in free text.)		No

## Sheet: Relevance
	Evaluation criteria	Selection	Comment
	Relevance				Substance	1	Directly relevant
	1. The identity of the tested substance.	Directly relevant			Animal Model	1	Directly relevant
	2. The animal model used.	Directly relevant			Endpoint	1	Directly relevant
	3. The endpoint studied.	Directly relevant			Route	1	Directly relevant
	4. The route of administration.	Directly relevant			Doses	1	Directly relevant
	5. The dose levels and resulting tissue levels.	Directly relevant
