# Supplementary material for: New aspects in deriving health-based guidance values for bromate in swimming pool water
Source: Arch Toxicol. 2022 Apr 6;96(6):1623–59. doi: 10.1007/s00204-022-03255-9 (PMC9095538; doi:10.1007/s00204-022-03255-9)
Supplement: Supplementary file 11 — Supplementary file11 (XLSX 11 KB) [file 204_2022_3255_MOESM11_ESM.xlsx]

## Sheet: Tabelle1
									hBMDL10
						BMDL10(ppm KBrO3)		BMDL10(ppm KBrO3)	mg BrO3-/kg/d	ppm BrO3- in drinking water
	source		sex	effect		BMDS 3.1	PROAST	mean
	Kurokawa et al. 1983		male	renal tumor		25.4	16.6	21	0.200813	9.37125
	Kurokawa et al. 1983		female	renal tumor		y	x
	deAngelo et al. 1998		male	renal tumor		107	89.4	98.2	0.939038	43.8218
	Kurokawa et al. 1986		male	renal tumor		67.7	68.9	68.3	0.653119	30.4789
	deAngelo et al. 1998		male	urothelial hyperplasia		13.4	13.1	13.25	0.00506812	0.236512
	All BMDL10 values were obtained by model averaging.
	x value 1.86 excluded due to strongly varying single model results
	y value 23.6 excluded due to consistently non-viable questionable modeling results
	The hBMDL10 was derived by using an allometric factor of 4 and assuming a daily water consumption of 50 mL/kg rat (ECHA guidance R.8). A factor 0.765 correcting from KBrO3 to BrO3- (molecular weights 167 and 127.9, respectively) was applied.
	ppm BrO3- in drinking water was derived assuming 1.5 l daily consumption of drinking water and a body weight of 70 kg
