# Supplementary material for: New aspects in deriving health-based guidance values for bromate in swimming pool water
Source: Arch Toxicol. 2022 Apr 6;96(6):1623–59. doi: 10.1007/s00204-022-03255-9 (PMC9095538; doi:10.1007/s00204-022-03255-9)
Supplement: Supplementary file 13 — Supplementary file13 (XLSX 272 KB) [file 204_2022_3255_MOESM13_ESM.xlsx]

## Sheet: Hidden
Template Version	4				Models
Analysis Name	bromate_f_kuro83				Cont Rest Frequentist	Cont Unrest Frequentist	Cont Bayesian	Cont MA	Cont MA Wts	Dicho Rest Frequentist	Dicho Unrest Frequentist	Dicho Bayesian	Dicho MA	Dicho MA Wts	Nested Rest	Nested Unrest
Analysis Description					1,1,2,1,1	2,0,1,0,0	2,2,2,2,2	2,2,2,2,2		0,1,2,1,0,1,2,2,1	1,0,1,0,1,0,1,0,0	0,0,0,0,0,0,0,0,0	1,1,1,1,1,1,1,1,1	0,111111111111111,0,111111111111111,0,111111111111111,0,111111111111111,0,111111111111111,0,111111111111111,0,111111111111111,0,111111111111111,0,111111111111111	1,2	0,2
Chosen Model Type	2	BMDS Version	BMDS 3.1
App Location	C:\Program Files\EPA Software\BMDS 3.1\bmds3.xlsm	Output Dir	H:\HTomsDaten\DGT\Bromat\BMD
1	DataSets				enable	name	dType	range	mscomboDeg	mscomboBgType	mscomboBg	contAdvDir	OptionSets
	DataSet Name1				1	DataSet Name1	3	$B$7:$D$14	1	1	0		Continuous	1
	[Add user notes here]												BMRType	1
	Dose	N	Incidence										BMRF	1
	[Dose]	[N]	[Incidence]										Tail Prob	0.01
													ConfLevel	0.95
	0	47	0										Dist	1
	250	50	28										Variance	1
	500	49	39										PolyRest	1
													Background	0
													Dichotomous	1
													RiskType	1
													BMR	0.1
													ConfLevel	0.95
													BackgroundType	1
													Background	-9999
													MSCombo	1
													RiskType	1
													BMR	0.1
													ConfLevel	0.95
													Nested	1
													RiskType	1
													BMR	0.1
													ConfLevel	0.95
													LSC	1
													BackgroundType	1
													Background	-9999
													Iterations	1000
													SeedType	1
													Seed	-9999
													Logic Settings
													TRUE
													FALSE
													3
													On	On	On	N/A	Unusable Bin	BMD not estimated
													On	On	On	N/A	Unusable Bin	BMDL not estimated
													Off	Off	Off	N/A	No Bin Change (Warning)	BMDU not estimated
													On	On	On	N/A	Unusable Bin	AIC not estimated
													On	Off	Off	0.05	Questionable Bin	Constant variance test failed (Test 2 p-value < 0,05)
													On	Off	Off	0.05	Questionable Bin	Non-constant variance test failed (Test 3 p-value < 0,05)
													On	On	On	0.1	Questionable Bin	Goodness of fit p-value < 0,1
													Off	On	Off	0.05	Questionable Bin	Goodness of fit p-value < 0,05
													On	On	On	20	Questionable Bin	BMD/BMDL ratio > 20
													On	On	On	5	No Bin Change (Warning)	BMD/BMDL ratio > 5
													On	On	On	2	Questionable Bin	|Residual for Dose Group Near BMD| > 2
													Off	Off	Off	N/A	No Bin Change (Warning)	BMDS output file included warning
													On	On	On	1	No Bin Change (Warning)	BMD higher than maximum dose
													On	On	On	1	No Bin Change (Warning)	BMDL higher than maximum dose
													On	On	On	3	No Bin Change (Warning)	BMD 3x lower than lowest non-zero dose
													On	On	On	3	No Bin Change (Warning)	BMDL 3x lower than lowest non-zero dose
													On	On	On	10	Questionable Bin	BMD 10x lower than lowest non-zero dose
													On	On	On	10	Questionable Bin	BMDL 10x lower than lowest non-zero dose
													On	On	On	2	No Bin Change (Warning)	|Residual at control| > 2
													On	Off	Off	1.5	No Bin Change (Warning)	Modeled control response std. dev. >|1,5| actual response std. dev.
													On	On	On	NA	Questionable Bin	d.f.=0, saturated model (Goodness of fit test cannot be calculated)
													Report Settings
													Continuous Input	1,1,1,1,1,1,1,1,1,1,1,1,1,1,1,1
													Continuous Output	1,1,1,1,1,1,2,1,1,1
													Dichotomous Input	1,1,1,1,1,1,1,1,1,1,1,1
													Dichotomous Output	1,1,1,1,1,1,1,1,2,1,1
													MSCombo Input	1,1,1,1,1
													MSCombo Output	1,1,1,1
													Nested Input	1,1,1,1,1,1,1,1,1,1,1,1,1,1
													Nested Output	1,1,1,1,1,1,1,2,1,1,1,1,1,1,1,1
													Print Data Page	1
													Print Info Page	1
													Print Summary Results	1
													Print Summary Chart	1
													Print Model Result	1
													Print Model Chart	1
													Print All Models	1

## Sheet: Summary
						BMDS 3.1
	DataSet Name1					bromate_f_kuro83
	[Add user notes here]										Color Key
	Dose	N	Incidence			Analysis Description					Recommended frequentist model
	[Dose]	[N]	[Incidence]								Model averaging
	0	47	0
	250	50	28
	500	49	39
																		Standard Excel tools can be used to expand or modify graphs
	Option set #1		Scroll right to see summary plot ->
	Model	Analysis Type	Restriction	RiskType	BMRF	BMD	BMDL	BMDU	P Value	AIC	Unnormalized Log Posterior Probability	Scaled Residual for Dose Group near BMD	Scaled Residual for Control Dose Group	BMDS Recommendation	BMDS Recommendation Notes
	Gamma	frequentist	Restricted	Extra Risk	0.1	32.6629	26.4678	95.4324	0.901283	122.197	-	-0.000846424	-0.000846424	Viable - Alternate	_x000D_ BMD 3x lower than lowest non-zero dose_x000D_ BMDL 3x lower than lowest non-zero dose
	Log-Logistic	frequentist	Restricted	Extra Risk	0.1	55.2684	13.5914	115.618	0.999319	122.182	-	-0.000846055	-0.000846055	Questionable	_x000D_ BMD 3x lower than lowest non-zero dose_x000D_ BMDL 3x lower than lowest non-zero dose_x000D_ BMDL 10x lower than lowest non-zero dose
	Multistage Degree 2	frequentist	Restricted	Extra Risk	0.1	32.6629	26.4674	67.1737	0.992336	120.197	-	-0.000846055	-0.000846055	Viable - Recommended	_x000D_ BMD 3x lower than lowest non-zero dose_x000D_ BMDL 3x lower than lowest non-zero dose_x000D_ Lowest AIC
	Multistage Degree 1	frequentist	Restricted	Extra Risk	0.1	32.663	26.4677	40.764	0.992336	120.197	-	-0.000846055	-0.000846055	Viable - Alternate	_x000D_ BMD 3x lower than lowest non-zero dose_x000D_ BMDL 3x lower than lowest non-zero dose
	Weibull	frequentist	Restricted	Extra Risk	0.1	32.6629	26.4678	81.9156	0.901283	122.197	-	-0.000847904	-0.000847904	Viable - Alternate	_x000D_ BMD 3x lower than lowest non-zero dose_x000D_ BMDL 3x lower than lowest non-zero dose
	Dichotomous Hill	frequentist	Unrestricted	Extra Risk	0.1	55.2649	1.77463	115.618	65535	126.182	-	-0.000849202	-0.000849202	Questionable	_x000D_ BMD/BMDL ratio > 20_x000D_ BMD/BMDL ratio > 5_x000D_ BMD 3x lower than lowest non-zero dose_x000D_ BMDL 3x lower than lowest non-zero dose_x000D_ BMDL 10x lower than lowest non-zero dose
	Logistic	frequentist	Unrestricted	Extra Risk	0.1	103.882	81.1035	133.034	0.00160229	135.301	-	-1.94344	-1.94344	Questionable	_x000D_ Goodness of fit p-value < 0.1_x000D_ Goodness of fit p-value < 0.05_x000D_ BMDL 3x lower than lowest non-zero dose
	Log-Probit	frequentist	Unrestricted	Extra Risk	0.1	57.5675	2.01675	118.752	NA	124.182	-	-0.000847953	-0.000847953	Questionable	_x000D_ BMD/BMDL ratio > 20_x000D_ BMD/BMDL ratio > 5_x000D_ BMD 3x lower than lowest non-zero dose_x000D_ BMDL 3x lower than lowest non-zero dose_x000D_ BMDL 10x lower than lowest non-zero dose_x000D_ d.f.=0, saturated model (Goodness of fit test cannot be calculated)
	Probit	frequentist	Unrestricted	Extra Risk	0.1	100.665	79.159	129.996	0.00201648	134.279	-	-1.7463	-1.7463	Questionable	_x000D_ Goodness of fit p-value < 0.1_x000D_ Goodness of fit p-value < 0.05_x000D_ BMDL 3x lower than lowest non-zero dose
	Model Average	bayesian MA	-	Extra Risk	0.1	41.2497	25.4001	83.6257	-	-	-	-	-

## Sheet: Abbreviations
Dichotomous Models
Abbreviation	Model Name
dhl	Dichotomous Hill
gam	Gamma
log	Logistic
lnl	Log-Logistic
lnp	Log-Probit
mst	Multistage
pro	Probit
qln	Quantal Linear
wei	Weibull

## Sheet: freq-gam-rest-opt1
			Dichotomous Results
							BMDS 3.1
		Return to Summary
	User Input					Model Results
		Info					Benchmark Dose
		Model	frequentist Gamma v1.0				BMD	32.6629
		Dataset Name	DataSet Name1				BMDL	26.4678
		User notes	[Add user notes here]				BMDU	95.4324
							AIC	122.197
		Dose-Response Model	P[dose]= g+(1-g)*CumGamma[b*dose,a]				P-value	0.901283
							D.O.F.	1
		Model Options					Chi2	0.0153862
		Risk Type	Extra Risk
		BMR	0.1				Model Parameters
		Confidence Level	0.95				# of Parameters	3
		Background	Estimated				Variable	Estimate
							g	1.52433e-08
		Model Data					a	1
		Dependent Variable	[Dose]				b	0.00322569
		Independent Variable	[Incidence]
		Total # of Observations	3				Goodness of Fit
							Dose	Estimated Probability	Expected	Observed	Size	Scaled Residual
							0	1.52433e-08	7.16434e-07	0	47	-0.000846424
							250	0.553548	27.6774	28	50	0.0917792
							500	0.80068	39.2333	39	49	-0.0834389
							Analysis of Deviance
							Model	Log Likelihood	# of Parameters	Deviance	Test d.f.	P Value
							Full Model	-59.0909	0	-	-	-
							Fitted Model	-59.0986	2	0.0153537	1	0.901387
							Reduced Model	-100.706	1	83.2297	2	<0.0001

## Sheet: freq-lnl-rest-opt1
			Dichotomous Results
							BMDS 3.1
		Return to Summary
	User Input					Model Results
		Info					Benchmark Dose
		Model	frequentist Log-Logistic v1.0				BMD	55.2684
		Dataset Name	DataSet Name1				BMDL	13.5914
		User notes	[Add user notes here]				BMDU	115.618
							AIC	122.182
		Dose-Response Model	P[dose] = g+(1-g)/[1+exp(-a-b*Log(dose))]				P-value	0.999319
							D.O.F.	1
		Model Options					Chi2	7.28848e-07
		Risk Type	Extra Risk
		BMR	0.1				Model Parameters
		Confidence Level	0.95				# of Parameters	3
		Background	Estimated				Variable	Estimate
							g	1.523e-08
		Model Data					a	-8.6794
		Dependent Variable	[Dose]				b	1.61562
		Independent Variable	[Incidence]
		Total # of Observations	3				Goodness of Fit
							Dose	Estimated Probability	Expected	Observed	Size	Scaled Residual
							0	1.523e-08	7.15809e-07	0	47	-0.000846055
							250	0.559999	27.9999	28	50	1.63089e-05
							500	0.795925	39.0003	39	49	-0.000113018
							Analysis of Deviance
							Model	Log Likelihood	# of Parameters	Deviance	Test d.f.	P Value
							Full Model	-59.0909	0	-	-	-
							Fitted Model	-59.0909	2	1.25091e-06	1	0.999108
							Reduced Model	-100.706	1	83.2297	2	<0.0001

## Sheet: freq-mst2-rest-opt1
			Dichotomous Results
							BMDS 3.1
		Return to Summary
	User Input					Model Results
		Info					Benchmark Dose
		Model	frequentist Multistage degree 2 v1.0				BMD	32.6629
		Dataset Name	DataSet Name1				BMDL	26.4674
		User notes	[Add user notes here]				BMDU	67.1737
							AIC	120.197
		Dose-Response Model	P[dose] = g + (1-g)*[1-exp(-b1*dose^1-b2*dose^2 - ...)]				P-value	0.992336
							D.O.F.	2
		Model Options					Chi2	0.0153862
		Risk Type	Extra Risk				Cancer Slope Factor	0.00377824
		BMR	0.1
		Confidence Level	0.95				Model Parameters
		Background	Estimated				# of Parameters	3
							Variable	Estimate
		Model Data					g	1.523e-08
		Dependent Variable	[Dose]				b1	0.00322569
		Independent Variable	[Incidence]				b2	0
		Total # of Observations	3
							Goodness of Fit
							Dose	Estimated Probability	Expected	Observed	Size	Scaled Residual
							0	1.523e-08	7.15809e-07	0	47	-0.000846055
							250	0.553548	27.6774	28	50	0.0917795
							500	0.80068	39.2333	39	49	-0.0834386
							Analysis of Deviance
							Model	Log Likelihood	# of Parameters	Deviance	Test d.f.	P Value
							Full Model	-59.0909	0	-	-	-
							Fitted Model	-59.0986	1	0.0153537	2	0.992353
							Reduced Model	-100.706	1	83.2297	2	<0.0001

## Sheet: freq-mst1-rest-opt1
			Dichotomous Results
							BMDS 3.1
		Return to Summary
	User Input					Model Results
		Info					Benchmark Dose
		Model	frequentist Multistage degree 1 v1.0				BMD	32.663
		Dataset Name	DataSet Name1				BMDL	26.4677
		User notes	[Add user notes here]				BMDU	40.764
							AIC	120.197
		Dose-Response Model	P[dose] = g + (1-g)*[1-exp(-b1*dose^1-b2*dose^2 - ...)]				P-value	0.992336
							D.O.F.	2
		Model Options					Chi2	0.0153862
		Risk Type	Extra Risk				Cancer Slope Factor	0.0037782
		BMR	0.1
		Confidence Level	0.95				Model Parameters
		Background	Estimated				# of Parameters	3
							Variable	Estimate
		Model Data					g	1.523e-08
		Dependent Variable	[Dose]				b1	0.00322568
		Independent Variable	[Incidence]				b2	0
		Total # of Observations	3
							Goodness of Fit
							Dose	Estimated Probability	Expected	Observed	Size	Scaled Residual
							0	1.523e-08	7.15809e-07	0	47	-0.000846055
							250	0.553547	27.6773	28	50	0.0917892
							500	0.80068	39.2333	39	49	-0.0834278
							Analysis of Deviance
							Model	Log Likelihood	# of Parameters	Deviance	Test d.f.	P Value
							Full Model	-59.0909	0	-	-	-
							Fitted Model	-59.0986	1	0.0153537	2	0.992353
							Reduced Model	-100.706	1	83.2297	2	<0.0001

## Sheet: freq-wei-rest-opt1
			Dichotomous Results
							BMDS 3.1
		Return to Summary
	User Input					Model Results
		Info					Benchmark Dose
		Model	frequentist Weibull v1.0				BMD	32.6629
		Dataset Name	DataSet Name1				BMDL	26.4678
		User notes	[Add user notes here]				BMDU	81.9156
							AIC	122.197
		Dose-Response Model	P[dose] = g + (1-g)*[1-exp(-b*dose^a)]				P-value	0.901283
							D.O.F.	1
		Model Options					Chi2	0.0153862
		Risk Type	Extra Risk
		BMR	0.1				Model Parameters
		Confidence Level	0.95				# of Parameters	3
		Background	Estimated				Variable	Estimate
							g	1.52966e-08
		Model Data					a	1
		Dependent Variable	[Dose]				b	0.00322569
		Independent Variable	[Incidence]
		Total # of Observations	3				Goodness of Fit
							Dose	Estimated Probability	Expected	Observed	Size	Scaled Residual
							0	1.52966e-08	7.18941e-07	0	47	-0.000847904
							250	0.553548	27.6774	28	50	0.0917793
							500	0.80068	39.2333	39	49	-0.0834388
							Analysis of Deviance
							Model	Log Likelihood	# of Parameters	Deviance	Test d.f.	P Value
							Full Model	-59.0909	0	-	-	-
							Fitted Model	-59.0986	2	0.0153537	1	0.901386
							Reduced Model	-100.706	1	83.2297	2	<0.0001

## Sheet: freq-dhl-unrest-opt1
			Dichotomous Results
							BMDS 3.1
		Return to Summary
	User Input					Model Results
		Info					Benchmark Dose
		Model	frequentist Dichotomous Hill v1.0				BMD	55.2649
		Dataset Name	DataSet Name1				BMDL	1.77463
		User notes	[Add user notes here]				BMDU	115.618
							AIC	126.182
		Dose-Response Model	P[dose] = v*g +(v-v*g)/[1+exp(-a-b*Log(dose))]				P-value	65535
							D.O.F.	-1
		Model Options					Chi2	7.21147e-07
		Risk Type	Extra Risk
		BMR	0.1				Model Parameters
		Confidence Level	0.95				# of Parameters	4
		Background	Estimated				Variable	Estimate
							g	1.53435e-08
		Model Data					v	1
		Dependent Variable	[Dose]				a	-8.67903
		Independent Variable	[Incidence]				b	1.61555
		Total # of Observations	3
							Goodness of Fit
							Dose	Estimated Probability	Expected	Observed	Size	Scaled Residual
							0	1.53435e-08	7.21145e-07	0	47	-0.000849202
							250	0.56	28	28	50	-2.0739e-07
							500	0.795918	39	39	49	1.4545e-06
							Analysis of Deviance
							Model	Log Likelihood	# of Parameters	Deviance	Test d.f.	P Value
							Full Model	-59.0909	0	-	-	-
							Fitted Model	-59.0909	4	1.24854e-06	-1

## Sheet: freq-log-unrest-opt1
			Dichotomous Results
							BMDS 3.1
		Return to Summary
	User Input					Model Results
		Info					Benchmark Dose
		Model	frequentist Logistic v1.0				BMD	103.882
		Dataset Name	DataSet Name1				BMDL	81.1035
		User notes	[Add user notes here]				BMDU	133.034
							AIC	135.301
		Dose-Response Model	P[dose] = 1/[1+exp(-a-b*dose)]				P-value	0.00160229
							D.O.F.	1
		Model Options					Chi2	9.95712
		Risk Type	Extra Risk
		BMR	0.1				Model Parameters
		Confidence Level	0.95				# of Parameters	2
		Background	Estimated				Variable	Estimate
							a	-2.52123
		Model Data					b	0.00879644
		Dependent Variable	[Dose]
		Independent Variable	[Incidence]				Goodness of Fit
		Total # of Observations	3				Dose	Estimated Probability	Expected	Observed	Size	Scaled Residual
							0	0.0743833	3.49601	0	47	-1.94344
							250	0.42016	21.008	28	50	2.00335
							500	0.867265	42.496	39	49	-1.47199
							Analysis of Deviance
							Model	Log Likelihood	# of Parameters	Deviance	Test d.f.	P Value
							Full Model	-59.0909	0	-	-	-
							Fitted Model	-65.6503	2	13.1188	1	0.000292347
							Reduced Model	-100.706	1	83.2297	2	<0.0001

[truncated: 3 more sheets: freq-lnp-unrest-opt1, freq-pro-unrest-opt1, DichoMA-option1]
