# Supplementary material for: New aspects in deriving health-based guidance values for bromate in swimming pool water
Source: Arch Toxicol. 2022 Apr 6;96(6):1623–59. doi: 10.1007/s00204-022-03255-9 (PMC9095538; doi:10.1007/s00204-022-03255-9)
Supplement: Supplementary file 16 — Supplementary file16 (TXT 0 KB) [file 204_2022_3255_MOESM16_ESM.txt]

Doseppm animalno incidence
0 44 7
20 41 6
100 47 25
200 39 32
400 32 30
