# Supplementary material for: New aspects in deriving health-based guidance values for bromate in swimming pool water
Source: Arch Toxicol. 2022 Apr 6;96(6):1623–59. doi: 10.1007/s00204-022-03255-9 (PMC9095538; doi:10.1007/s00204-022-03255-9)
Supplement: Supplementary file 19 — Supplementary file19 (XLSX 312 KB) [file 204_2022_3255_MOESM19_ESM.xlsx]

## Sheet: Hidden
Template Version	4				Models
Analysis Name	bromate_m_deAng98				Cont Rest Frequentist	Cont Unrest Frequentist	Cont Bayesian	Cont MA	Cont MA Wts	Dicho Rest Frequentist	Dicho Unrest Frequentist	Dicho Bayesian	Dicho MA	Dicho MA Wts	Nested Rest	Nested Unrest
Analysis Description					1,1,2,1,1	2,0,1,0,0	2,2,2,2,2	2,2,2,2,2		0,1,2,1,0,1,2,2,1	1,0,1,0,1,0,1,0,0	0,0,0,0,0,0,0,0,0	1,1,1,1,1,1,1,1,1	0,111111111111111,0,111111111111111,0,111111111111111,0,111111111111111,0,111111111111111,0,111111111111111,0,111111111111111,0,111111111111111,0,111111111111111	1,2	0,2
Chosen Model Type	2	BMDS Version	BMDS 3.1
App Location	C:\Program Files\EPA Software\BMDS 3.1\bmds3.xlsm	Output Dir	H:\HTomsDaten\DGT\Bromat\BMD
1	DataSets				enable	name	dType	range	mscomboDeg	mscomboBgType	mscomboBg	contAdvDir	OptionSets
	DataSet Name1				1	DataSet Name1	3	$B$7:$D$15	1	1	0		Continuous	1
	[Add user notes here]												BMRType	1
	Dose	N	Incidence										BMRF	1
	ppm	[N]	[Incidence]										Tail Prob	0.01
	0	45	1										ConfLevel	0.95
	20	43	1										Dist	1
	100	47	6										Variance	1
	200	39	3										PolyRest	1
	400	32	12										Background	0
													Dichotomous	1
													RiskType	1
													BMR	0.1
													ConfLevel	0.95
													BackgroundType	1
													Background	-9999
													MSCombo	1
													RiskType	1
													BMR	0.1
													ConfLevel	0.95
													Nested	1
													RiskType	1
													BMR	0.1
													ConfLevel	0.95
													LSC	1
													BackgroundType	1
													Background	-9999
													Iterations	1000
													SeedType	1
													Seed	-9999
													Logic Settings
													TRUE
													FALSE
													3
													On	On	On	N/A	Unusable Bin	BMD not estimated
													On	On	On	N/A	Unusable Bin	BMDL not estimated
													Off	Off	Off	N/A	No Bin Change (Warning)	BMDU not estimated
													On	On	On	N/A	Unusable Bin	AIC not estimated
													On	Off	Off	0.05	Questionable Bin	Constant variance test failed (Test 2 p-value < 0,05)
													On	Off	Off	0.05	Questionable Bin	Non-constant variance test failed (Test 3 p-value < 0,05)
													On	On	On	0.1	Questionable Bin	Goodness of fit p-value < 0,1
													Off	On	Off	0.05	Questionable Bin	Goodness of fit p-value < 0,05
													On	On	On	20	Questionable Bin	BMD/BMDL ratio > 20
													On	On	On	5	No Bin Change (Warning)	BMD/BMDL ratio > 5
													On	On	On	2	Questionable Bin	|Residual for Dose Group Near BMD| > 2
													Off	Off	Off	N/A	No Bin Change (Warning)	BMDS output file included warning
													On	On	On	1	No Bin Change (Warning)	BMD higher than maximum dose
													On	On	On	1	No Bin Change (Warning)	BMDL higher than maximum dose
													On	On	On	3	No Bin Change (Warning)	BMD 3x lower than lowest non-zero dose
													On	On	On	3	No Bin Change (Warning)	BMDL 3x lower than lowest non-zero dose
													On	On	On	10	Questionable Bin	BMD 10x lower than lowest non-zero dose
													On	On	On	10	Questionable Bin	BMDL 10x lower than lowest non-zero dose
													On	On	On	2	No Bin Change (Warning)	|Residual at control| > 2
													On	Off	Off	1.5	No Bin Change (Warning)	Modeled control response std. dev. >|1,5| actual response std. dev.
													On	On	On	NA	Questionable Bin	d.f.=0, saturated model (Goodness of fit test cannot be calculated)
													Report Settings
													Continuous Input	1,1,1,1,1,1,1,1,1,1,1,1,1,1,1,1
													Continuous Output	1,1,1,1,1,1,2,1,1,1
													Dichotomous Input	1,1,1,1,1,1,1,1,1,1,1,1
													Dichotomous Output	1,1,1,1,1,1,1,1,2,1,1
													MSCombo Input	1,1,1,1,1
													MSCombo Output	1,1,1,1
													Nested Input	1,1,1,1,1,1,1,1,1,1,1,1,1,1
													Nested Output	1,1,1,1,1,1,1,2,1,1,1,1,1,1,1,1
													Print Data Page	1
													Print Info Page	1
													Print Summary Results	1
													Print Summary Chart	1
													Print Model Result	1
													Print Model Chart	1
													Print All Models	1

## Sheet: Summary
						BMDS 3.1
	DataSet Name1					bromate_m_deAng98
	[Add user notes here]										Color Key
	Dose	N	Incidence			Analysis Description					Recommended frequentist model
	ppm	[N]	[Incidence]								Model averaging
	0	45	1
	20	43	1
	100	47	6
	200	39	3
	400	32	12
																		Standard Excel tools can be used to expand or modify graphs
	Option set #1		Scroll right to see summary plot ->
	Model	Analysis Type	Restriction	RiskType	BMRF	BMD	BMDL	BMDU	P Value	AIC	Unnormalized Log Posterior Probability	Scaled Residual for Dose Group near BMD	Scaled Residual for Control Dose Group	BMDS Recommendation	BMDS Recommendation Notes
	Gamma	frequentist	Restricted	Extra Risk	0.1	148.266	86.5973	345.421	0.149616	128.536	-	1.14224	-0.01768	Viable - Alternate
	Log-Logistic	frequentist	Restricted	Extra Risk	0.1	149.948	80.3386	377.923	0.1398	128.653	-	1.18601	-0.053481	Viable - Alternate
	Multistage Degree 4	frequentist	Restricted	Extra Risk	0.1	180.226	94.1217	297.443	0.209479	127.511	-	-1.05589	-0.0689525	Viable - Alternate
	Multistage Degree 3	frequentist	Restricted	Extra Risk	0.1	170.378	91.5792	280.094	0.18752	127.811	-	-1.17914	-0.0499466	Viable - Alternate
	Multistage Degree 2	frequentist	Restricted	Extra Risk	0.1	157.579	88.6846	256.013	0.16513	128.208	-	-1.33995	-0.0173227	Viable - Alternate
	Multistage Degree 1	frequentist	Restricted	Extra Risk	0.1	123.521	84.4587	202.941	0.264766	126.911	-	0.692943	0.252697	Viable - Alternate
	Weibull	frequentist	Restricted	Extra Risk	0.1	152.751	87.0598	379.841	0.150688	128.46	-	-1.42228	-0.0478501	Viable - Alternate
	Dichotomous Hill	frequentist	Unrestricted	Extra Risk	0.1	149.889	72.2627	390.246	0.0472883	130.654	-	1.18509	-0.0527887	Questionable	_x000D_ Goodness of fit p-value < 0.1_x000D_ Goodness of fit p-value < 0.05
	Logistic	frequentist	Unrestricted	Extra Risk	0.1	206.935	168.753	261.059	0.245967	126.269	-	-0.915973	-0.446925	Viable - Alternate
	Log-Probit	frequentist	Unrestricted	Extra Risk	0.1	359.63	54.0936	403.727	0.0535049	130.375	-	-1.62473e-06	-1.13008	Questionable	_x000D_ Goodness of fit p-value < 0.1_x000D_ BMD/BMDL ratio > 5
	Probit	frequentist	Unrestricted	Extra Risk	0.1	192.884	155.583	249.995	0.260059	126.234	-	-1.0446	-0.350097	Viable - Recommended	Lowest AIC
	Model Average	bayesian MA	-	Extra Risk	0.1	186.987	107.047	281.508	-	-	-	-	-

## Sheet: Abbreviations
Dichotomous Models
Abbreviation	Model Name
dhl	Dichotomous Hill
gam	Gamma
log	Logistic
lnl	Log-Logistic
lnp	Log-Probit
mst	Multistage
pro	Probit
qln	Quantal Linear
wei	Weibull

## Sheet: freq-gam-rest-opt1
			Dichotomous Results
							BMDS 3.1
		Return to Summary
	User Input					Model Results
		Info					Benchmark Dose
		Model	frequentist Gamma v1.0				BMD	148.266
		Dataset Name	DataSet Name1				BMDL	86.5973
		User notes	[Add user notes here]				BMDU	345.421
							AIC	128.536
		Dose-Response Model	P[dose]= g+(1-g)*CumGamma[b*dose,a]				P-value	0.149616
							D.O.F.	2
		Model Options					Chi2	3.79937
		Risk Type	Extra Risk
		BMR	0.1				Model Parameters
		Confidence Level	0.95				# of Parameters	3
		Background	Estimated				Variable	Estimate
							g	0.0226141
		Model Data					a	1.37963
		Dependent Variable	ppm				b	0.00162787
		Independent Variable	[Incidence]
		Total # of Observations	5				Goodness of Fit
							Dose	Estimated Probability	Expected	Observed	Size	Scaled Residual
							0	0.0226141	1.01763	1	45	-0.01768
							20	0.0295555	1.27088	1	43	-0.243919
							100	0.0819577	3.85201	6	47	1.14224
							200	0.163527	6.37754	3	39	-1.46234
							400	0.329753	10.5521	12	32	0.544441
							Analysis of Deviance
							Model	Log Likelihood	# of Parameters	Deviance	Test d.f.	P Value
							Full Model	-59.2413	0	-	-	-
							Fitted Model	-61.2681	3	4.0536	2	0.131756
							Reduced Model	-72.0902	1	25.6977	4	<0.0001

## Sheet: freq-lnl-rest-opt1
			Dichotomous Results
							BMDS 3.1
		Return to Summary
	User Input					Model Results
		Info					Benchmark Dose
		Model	frequentist Log-Logistic v1.0				BMD	149.948
		Dataset Name	DataSet Name1				BMDL	80.3386
		User notes	[Add user notes here]				BMDU	377.923
							AIC	128.653
		Dose-Response Model	P[dose] = g+(1-g)/[1+exp(-a-b*Log(dose))]				P-value	0.1398
							D.O.F.	2
		Model Options					Chi2	3.93508
		Risk Type	Extra Risk
		BMR	0.1				Model Parameters
		Confidence Level	0.95				# of Parameters	3
		Background	Estimated				Variable	Estimate
							g	0.0234281
		Model Data					a	-9.38183
		Dependent Variable	ppm				b	1.43397
		Independent Variable	[Incidence]
		Total # of Observations	5				Goodness of Fit
							Dose	Estimated Probability	Expected	Observed	Size	Scaled Residual
							0	0.0234281	1.05427	1	45	-0.053481
							20	0.0294287	1.26543	1	43	-0.239508
							100	0.0805735	3.78695	6	47	1.18601
							200	0.163845	6.38995	3	39	-1.46656
							400	0.328231	10.5034	12	32	0.563418
							Analysis of Deviance
							Model	Log Likelihood	# of Parameters	Deviance	Test d.f.	P Value
							Full Model	-59.2413	0	-	-	-
							Fitted Model	-61.3266	3	4.17071	2	0.124263
							Reduced Model	-72.0902	1	25.6977	4	<0.0001

## Sheet: freq-mst4-rest-opt1
			Dichotomous Results
							BMDS 3.1
		Return to Summary
	User Input					Model Results
		Info					Benchmark Dose
		Model	frequentist Multistage degree 4 v1.0				BMD	180.226
		Dataset Name	DataSet Name1				BMDL	94.1217
		User notes	[Add user notes here]				BMDU	297.443
							AIC	127.511
		Dose-Response Model	P[dose] = g + (1-g)*[1-exp(-b1*dose^1-b2*dose^2 - ...)]				P-value	0.209479
							D.O.F.	2
		Model Options					Chi2	3.12626
		Risk Type	Extra Risk				Cancer Slope Factor	0.00106245
		BMR	0.1
		Confidence Level	0.95				Model Parameters
		Background	Estimated				# of Parameters	5
							Variable	Estimate
		Model Data					g	0.0237886
		Dependent Variable	ppm				b1	0.000535397
		Independent Variable	[Incidence]				b2	0
		Total # of Observations	5				b3	0
							b4	8.40525e-12
							Goodness of Fit
							Dose	Estimated Probability	Expected	Observed	Size	Scaled Residual
							0	0.0237886	1.07049	1	45	-0.0689525
							20	0.0341874	1.47006	1	43	-0.39449
							100	0.0754576	3.54651	6	47	1.35494
							200	0.134635	5.25077	3	39	-1.05589
							400	0.364542	11.6653	12	32	0.122915
							Analysis of Deviance
							Model	Log Likelihood	# of Parameters	Deviance	Test d.f.	P Value
							Full Model	-59.2413	0	-	-	-
							Fitted Model	-60.7555	3	3.02834	2	0.219991
							Reduced Model	-72.0902	1	25.6977	4	<0.0001

## Sheet: freq-mst3-rest-opt1
			Dichotomous Results
							BMDS 3.1
		Return to Summary
	User Input					Model Results
		Info					Benchmark Dose
		Model	frequentist Multistage degree 3 v1.0				BMD	170.378
		Dataset Name	DataSet Name1				BMDL	91.5792
		User notes	[Add user notes here]				BMDU	280.094
							AIC	127.811
		Dose-Response Model	P[dose] = g + (1-g)*[1-exp(-b1*dose^1-b2*dose^2 - ...)]				P-value	0.18752
							D.O.F.	2
		Model Options					Chi2	3.34774
		Risk Type	Extra Risk				Cancer Slope Factor	0.00109195
		BMR	0.1
		Confidence Level	0.95				Model Parameters
		Background	Estimated				# of Parameters	4
							Variable	Estimate
		Model Data					g	0.0233465
		Dependent Variable	ppm				b1	0.000525174
		Independent Variable	[Incidence]				b2	0
		Total # of Observations	5				b3	3.21127e-09
							Goodness of Fit
							Dose	Estimated Probability	Expected	Observed	Size	Scaled Residual
							0	0.0233465	1.05059	1	45	-0.0499466
							20	0.0335759	1.44376	1	43	-0.375682
							100	0.0762853	3.58541	6	47	1.3268
							200	0.143027	5.57804	3	39	-1.17914
							400	0.355457	11.3746	12	32	0.230962
							Analysis of Deviance
							Model	Log Likelihood	# of Parameters	Deviance	Test d.f.	P Value
							Full Model	-59.2413	0	-	-	-
							Fitted Model	-60.9054	3	3.32817	2	0.189363
							Reduced Model	-72.0902	1	25.6977	4	<0.0001

## Sheet: freq-mst2-rest-opt1
			Dichotomous Results
							BMDS 3.1
		Return to Summary
	User Input					Model Results
		Info					Benchmark Dose
		Model	frequentist Multistage degree 2 v1.0				BMD	157.579
		Dataset Name	DataSet Name1				BMDL	88.6846
		User notes	[Add user notes here]				BMDU	256.013
							AIC	128.208
		Dose-Response Model	P[dose] = g + (1-g)*[1-exp(-b1*dose^1-b2*dose^2 - ...)]				P-value	0.16513
							D.O.F.	2
		Model Options					Chi2	3.60204
		Risk Type	Extra Risk				Cancer Slope Factor	0.00112759
		BMR	0.1
		Confidence Level	0.95				Model Parameters
		Background	Estimated				# of Parameters	3
							Variable	Estimate
		Model Data					g	0.0226061
		Dependent Variable	ppm				b1	0.000460676
		Independent Variable	[Incidence]				b2	1.31964e-06
		Total # of Observations	5
							Goodness of Fit
							Dose	Estimated Probability	Expected	Observed	Size	Scaled Residual
							0	0.0226061	1.01727	1	45	-0.0173227
							20	0.032081	1.37948	1	43	-0.328409
							100	0.0788473	3.70582	6	47	1.24171
							200	0.154465	6.02415	3	39	-1.33995
							400	0.341821	10.9383	12	32	0.395707
							Analysis of Deviance
							Model	Log Likelihood	# of Parameters	Deviance	Test d.f.	P Value
							Full Model	-59.2413	0	-	-	-
							Fitted Model	-61.1042	3	3.72584	2	0.155219
							Reduced Model	-72.0902	1	25.6977	4	<0.0001

## Sheet: freq-mst1-rest-opt1
			Dichotomous Results
							BMDS 3.1
		Return to Summary
	User Input					Model Results
		Info					Benchmark Dose
		Model	frequentist Multistage degree 1 v1.0				BMD	123.521
		Dataset Name	DataSet Name1				BMDL	84.4587
		User notes	[Add user notes here]				BMDU	202.941
							AIC	126.911
		Dose-Response Model	P[dose] = g + (1-g)*[1-exp(-b1*dose^1-b2*dose^2 - ...)]				P-value	0.264766
							D.O.F.	3
		Model Options					Chi2	3.96959
		Risk Type	Extra Risk				Cancer Slope Factor	0.00118401
		BMR	0.1
		Confidence Level	0.95				Model Parameters
		Background	Estimated				# of Parameters	3
							Variable	Estimate
		Model Data					g	0.0173093
		Dependent Variable	ppm				b1	0.000852979
		Independent Variable	[Incidence]				b2	0
		Total # of Observations	5
							Goodness of Fit
							Dose	Estimated Probability	Expected	Observed	Size	Scaled Residual
							0	0.0173093	0.778918	1	45	0.252697
							20	0.0339314	1.45905	1	43	-0.386652
							100	0.0976553	4.5898	6	47	0.692943
							200	0.171432	6.68585	3	39	-1.56601
							400	0.301383	9.64425	12	32	0.90756
							Analysis of Deviance
							Model	Log Likelihood	# of Parameters	Deviance	Test d.f.	P Value
							Full Model	-59.2413	0	-	-	-
							Fitted Model	-61.4553	2	4.42805	3	0.218798
							Reduced Model	-72.0902	1	25.6977	4	<0.0001

## Sheet: freq-wei-rest-opt1
			Dichotomous Results
							BMDS 3.1
		Return to Summary
	User Input					Model Results
		Info					Benchmark Dose
		Model	frequentist Weibull v1.0				BMD	152.751
		Dataset Name	DataSet Name1				BMDL	87.0598
		User notes	[Add user notes here]				BMDU	379.841
							AIC	128.46
		Dose-Response Model	P[dose] = g + (1-g)*[1-exp(-b*dose^a)]				P-value	0.150688
							D.O.F.	2
		Model Options					Chi2	3.78509
		Risk Type	Extra Risk
		BMR	0.1				Model Parameters
		Confidence Level	0.95				# of Parameters	3
		Background	Estimated				Variable	Estimate
							g	0.0232982
		Model Data					a	1.34539
		Dependent Variable	ppm				b	0.00012144
		Independent Variable	[Incidence]
		Total # of Observations	5				Goodness of Fit
							Dose	Estimated Probability	Expected	Observed	Size	Scaled Residual
							0	0.0232982	1.04842	1	45	-0.0478501
							20	0.0299515	1.28792	1	43	-0.257587
							100	0.0797963	3.75042	6	47	1.21093
							200	0.160528	6.26059	3	39	-1.42228
							400	0.335221	10.7271	12	32	0.476673
							Analysis of Deviance
							Model	Log Likelihood	# of Parameters	Deviance	Test d.f.	P Value
							Full Model	-59.2413	0	-	-	-
							Fitted Model	-61.23	3	3.97752	2	0.136865
							Reduced Model	-72.0902	1	25.6977	4	<0.0001

[truncated: 5 more sheets: freq-dhl-unrest-opt1, freq-log-unrest-opt1, freq-lnp-unrest-opt1, freq-pro-unrest-opt1, DichoMA-option1]
