# Supplementary material for: New aspects in deriving health-based guidance values for bromate in swimming pool water
Source: Arch Toxicol. 2022 Apr 6;96(6):1623–59. doi: 10.1007/s00204-022-03255-9 (PMC9095538; doi:10.1007/s00204-022-03255-9)
Supplement: Supplementary file 20 — Supplementary file20 (XLSX 313 KB) [file 204_2022_3255_MOESM20_ESM.xlsx]

## Sheet: Hidden
Template Version	4				Models
Analysis Name	bromate_m_deAng98_non_cancer				Cont Rest Frequentist	Cont Unrest Frequentist	Cont Bayesian	Cont MA	Cont MA Wts	Dicho Rest Frequentist	Dicho Unrest Frequentist	Dicho Bayesian	Dicho MA	Dicho MA Wts	Nested Rest	Nested Unrest
Analysis Description					1,1,2,1,1	2,0,1,0,0	2,2,2,2,2	2,2,2,2,2		0,1,2,1,0,1,2,2,1	1,0,1,0,1,0,1,0,0	0,0,0,0,0,0,0,0,0	1,1,1,1,1,1,1,1,1	0,111111111111111,0,111111111111111,0,111111111111111,0,111111111111111,0,111111111111111,0,111111111111111,0,111111111111111,0,111111111111111,0,111111111111111	1,2	0,2
Chosen Model Type	2	BMDS Version	BMDS 3.1
App Location	C:\Program Files\EPA Software\BMDS 3.1\bmds3.xlsm	Output Dir	H:\HTomsDaten\DGT\Bromat\BMD
1	DataSets				enable	name	dType	range	mscomboDeg	mscomboBgType	mscomboBg	contAdvDir	OptionSets
	DataSet Name1				1	DataSet Name1	3	$B$7:$D$15	1	1	0		Continuous	1
	[Add user notes here]												BMRType	1
	Dose	N	Incidence										BMRF	1
	[Dose]	[N]	[Incidence]										Tail Prob	0.01
	0	44	7										ConfLevel	0.95
	20	41	6										Dist	1
	100	47	25										Variance	1
	200	39	32										PolyRest	1
	400	32	30										Background	0
													Dichotomous	1
													RiskType	1
													BMR	0.1
													ConfLevel	0.95
													BackgroundType	1
													Background	-9999
													MSCombo	1
													RiskType	1
													BMR	0.1
													ConfLevel	0.95
													Nested	1
													RiskType	1
													BMR	0.1
													ConfLevel	0.95
													LSC	1
													BackgroundType	1
													Background	-9999
													Iterations	1000
													SeedType	1
													Seed	-9999
													Logic Settings
													TRUE
													FALSE
													3
													On	On	On	N/A	Unusable Bin	BMD not estimated
													On	On	On	N/A	Unusable Bin	BMDL not estimated
													Off	Off	Off	N/A	No Bin Change (Warning)	BMDU not estimated
													On	On	On	N/A	Unusable Bin	AIC not estimated
													On	Off	Off	0.05	Questionable Bin	Constant variance test failed (Test 2 p-value < 0,05)
													On	Off	Off	0.05	Questionable Bin	Non-constant variance test failed (Test 3 p-value < 0,05)
													On	On	On	0.1	Questionable Bin	Goodness of fit p-value < 0,1
													Off	On	Off	0.05	Questionable Bin	Goodness of fit p-value < 0,05
													On	On	On	20	Questionable Bin	BMD/BMDL ratio > 20
													On	On	On	5	No Bin Change (Warning)	BMD/BMDL ratio > 5
													On	On	On	2	Questionable Bin	|Residual for Dose Group Near BMD| > 2
													Off	Off	Off	N/A	No Bin Change (Warning)	BMDS output file included warning
													On	On	On	1	No Bin Change (Warning)	BMD higher than maximum dose
													On	On	On	1	No Bin Change (Warning)	BMDL higher than maximum dose
													On	On	On	3	No Bin Change (Warning)	BMD 3x lower than lowest non-zero dose
													On	On	On	3	No Bin Change (Warning)	BMDL 3x lower than lowest non-zero dose
													On	On	On	10	Questionable Bin	BMD 10x lower than lowest non-zero dose
													On	On	On	10	Questionable Bin	BMDL 10x lower than lowest non-zero dose
													On	On	On	2	No Bin Change (Warning)	|Residual at control| > 2
													On	Off	Off	1.5	No Bin Change (Warning)	Modeled control response std. dev. >|1,5| actual response std. dev.
													On	On	On	NA	Questionable Bin	d.f.=0, saturated model (Goodness of fit test cannot be calculated)
													Report Settings
													Continuous Input	1,1,1,1,1,1,1,1,1,1,1,1,1,1,1,1
													Continuous Output	1,1,1,1,1,1,2,1,1,1
													Dichotomous Input	1,1,1,1,1,1,1,1,1,1,1,1
													Dichotomous Output	1,1,1,1,1,1,1,1,2,1,1
													MSCombo Input	1,1,1,1,1
													MSCombo Output	1,1,1,1
													Nested Input	1,1,1,1,1,1,1,1,1,1,1,1,1,1
													Nested Output	1,1,1,1,1,1,1,2,1,1,1,1,1,1,1,1
													Print Data Page	1
													Print Info Page	1
													Print Summary Results	1
													Print Summary Chart	1
													Print Model Result	1
													Print Model Chart	1
													Print All Models	1

## Sheet: Summary
						BMDS 3.1
	DataSet Name1					bromate_m_deAng98_non_cancer
	[Add user notes here]										Color Key
	Dose	N	Incidence			Analysis Description					Recommended frequentist model
	[Dose]	[N]	[Incidence]								Model averaging
	0	44	7
	20	41	6
	100	47	25
	200	39	32
	400	32	30
																		Standard Excel tools can be used to expand or modify graphs
	Option set #1		Scroll right to see summary plot ->
	Model	Analysis Type	Restriction	RiskType	BMRF	BMD	BMDL	BMDU	P Value	AIC	Unnormalized Log Posterior Probability	Scaled Residual for Dose Group near BMD	Scaled Residual for Control Dose Group	BMDS Recommendation	BMDS Recommendation Notes
	Gamma	frequentist	Restricted	Extra Risk	0.1	28.2038	13.3989	51.7038	0.428331	196.957	-	-0.725917	0.434597	Viable - Alternate
	Log-Logistic	frequentist	Restricted	Extra Risk	0.1	38.9237	19.6285	61.2895	0.86447	195.62	-	-0.348039	0.286086	Viable - Recommended	Lowest AIC
	Multistage Degree 4	frequentist	Restricted	Extra Risk	0.1	17.8571	12.6407	34.1839	0.25988	198.138	-	-1.17335	0.6829	Viable - Alternate
	Multistage Degree 3	frequentist	Restricted	Extra Risk	0.1	17.8571	12.6406	34.1849	0.25988	198.138	-	-1.17335	0.682904	Viable - Alternate
	Multistage Degree 2	frequentist	Restricted	Extra Risk	0.1	17.8571	12.6407	34.1848	0.25988	198.138	-	-1.17335	0.682903	Viable - Alternate
	Multistage Degree 1	frequentist	Restricted	Extra Risk	0.1	15.6612	12.5115	20.0583	0.407322	196.39	-	-1.28557	0.793356	Viable - Alternate
	Weibull	frequentist	Restricted	Extra Risk	0.1	23.8276	13.0816	42.7669	0.353483	197.395	-	-0.902084	0.530784	Viable - Alternate
	Dichotomous Hill	frequentist	Unrestricted	Extra Risk	0.1	44.8296	20.1431	87.232	0.731469	197.449	-	-0.244758	0.208923	Viable - Alternate
	Logistic	frequentist	Unrestricted	Extra Risk	0.1	35.1586	28.9526	42.6862	0.0783217	198.491	-	-1.08437	-0.224263	Questionable	_x000D_ Goodness of fit p-value < 0.1
	Log-Probit	frequentist	Unrestricted	Extra Risk	0.1	38.1413	19.6001	60.6283	0.841297	195.671	-	-0.285563	0.242469	Viable - Alternate
	Probit	frequentist	Unrestricted	Extra Risk	0.1	35.562	29.8769	42.4773	0.0229815	200.829	-	-1.24246	-0.4249	Questionable	_x000D_ Goodness of fit p-value < 0.1_x000D_ Goodness of fit p-value < 0.05
	Model Average	bayesian MA	-	Extra Risk	0.1	21.8817	13.4206	43.4093	-	-	-	-	-

## Sheet: Abbreviations
Dichotomous Models
Abbreviation	Model Name
dhl	Dichotomous Hill
gam	Gamma
log	Logistic
lnl	Log-Logistic
lnp	Log-Probit
mst	Multistage
pro	Probit
qln	Quantal Linear
wei	Weibull

## Sheet: freq-gam-rest-opt1
			Dichotomous Results
							BMDS 3.1
		Return to Summary
	User Input					Model Results
		Info					Benchmark Dose
		Model	frequentist Gamma v1.0				BMD	28.2038
		Dataset Name	DataSet Name1				BMDL	13.3989
		User notes	[Add user notes here]				BMDU	51.7038
							AIC	196.957
		Dose-Response Model	P[dose]= g+(1-g)*CumGamma[b*dose,a]				P-value	0.428331
							D.O.F.	2
		Model Options					Chi2	1.69572
		Risk Type	Extra Risk
		BMR	0.1				Model Parameters
		Confidence Level	0.95				# of Parameters	3
		Background	Estimated				Variable	Estimate
							g	0.136591
		Model Data					a	1.49078
		Dependent Variable	[Dose]				b	0.0102179
		Independent Variable	[Incidence]
		Total # of Observations	5				Goodness of Fit
							Dose	Estimated Probability	Expected	Observed	Size	Scaled Residual
							0	0.136591	6.01001	7	44	0.434597
							20	0.190896	7.82675	6	41	-0.725917
							100	0.516537	24.2772	25	47	0.210973
							200	0.7844	30.5916	32	39	0.548404
							400	0.963804	30.8417	30	32	-0.796639
							Analysis of Deviance
							Model	Log Likelihood	# of Parameters	Deviance	Test d.f.	P Value
							Full Model	-94.6652	0	-	-	-
							Fitted Model	-95.4786	3	1.62696	2	0.443313
							Reduced Model	-140.687	1	92.0431	4	<0.0001

## Sheet: freq-lnl-rest-opt1
			Dichotomous Results
							BMDS 3.1
		Return to Summary
	User Input					Model Results
		Info					Benchmark Dose
		Model	frequentist Log-Logistic v1.0				BMD	38.9237
		Dataset Name	DataSet Name1				BMDL	19.6285
		User notes	[Add user notes here]				BMDU	61.2895
							AIC	195.62
		Dose-Response Model	P[dose] = g+(1-g)/[1+exp(-a-b*Log(dose))]				P-value	0.86447
							D.O.F.	2
		Model Options					Chi2	0.291278
		Risk Type	Extra Risk
		BMR	0.1				Model Parameters
		Confidence Level	0.95				# of Parameters	3
		Background	Estimated				Variable	Estimate
							g	0.143951
		Model Data					a	-9.942
		Dependent Variable	[Dose]				b	2.11513
		Independent Variable	[Incidence]
		Total # of Observations	5				Goodness of Fit
							Dose	Estimated Probability	Expected	Observed	Size	Scaled Residual
							0	0.143951	6.33384	7	44	0.286086
							20	0.166595	6.83038	6	41	-0.348039
							100	0.529006	24.8633	25	47	0.039947
							200	0.811519	31.6492	32	39	0.143621
							400	0.947624	30.324	30	32	-0.257058
							Analysis of Deviance
							Model	Log Likelihood	# of Parameters	Deviance	Test d.f.	P Value
							Full Model	-94.6652	0	-	-	-
							Fitted Model	-94.81	3	0.289798	2	0.86511
							Reduced Model	-140.687	1	92.0431	4	<0.0001

## Sheet: freq-mst4-rest-opt1
			Dichotomous Results
							BMDS 3.1
		Return to Summary
	User Input					Model Results
		Info					Benchmark Dose
		Model	frequentist Multistage degree 4 v1.0				BMD	17.8571
		Dataset Name	DataSet Name1				BMDL	12.6407
		User notes	[Add user notes here]				BMDU	34.1839
							AIC	198.138
		Dose-Response Model	P[dose] = g + (1-g)*[1-exp(-b1*dose^1-b2*dose^2 - ...)]				P-value	0.25988
							D.O.F.	2
		Model Options					Chi2	2.69507
		Risk Type	Extra Risk				Cancer Slope Factor	0.00791093
		BMR	0.1
		Confidence Level	0.95				Model Parameters
		Background	Estimated				# of Parameters	5
							Variable	Estimate
		Model Data					g	0.125039
		Dependent Variable	[Dose]				b1	0.00582622
		Independent Variable	[Incidence]				b2	4.1436e-06
		Total # of Observations	5				b3	0
							b4	0
							Goodness of Fit
							Dose	Estimated Probability	Expected	Observed	Size	Scaled Residual
							0	0.125039	5.5017	7	44	0.6829
							20	0.222567	9.12523	6	41	-1.17335
							100	0.531225	24.9676	25	47	0.00947373
							200	0.768821	29.984	32	39	0.765717
							400	0.956153	30.5969	30	32	-0.515319
							Analysis of Deviance
							Model	Log Likelihood	# of Parameters	Deviance	Test d.f.	P Value
							Full Model	-94.6652	0	-	-	-
							Fitted Model	-96.0689	3	2.80753	2	0.245671
							Reduced Model	-140.687	1	92.0431	4	<0.0001

## Sheet: freq-mst3-rest-opt1
			Dichotomous Results
							BMDS 3.1
		Return to Summary
	User Input					Model Results
		Info					Benchmark Dose
		Model	frequentist Multistage degree 3 v1.0				BMD	17.8571
		Dataset Name	DataSet Name1				BMDL	12.6406
		User notes	[Add user notes here]				BMDU	34.1849
							AIC	198.138
		Dose-Response Model	P[dose] = g + (1-g)*[1-exp(-b1*dose^1-b2*dose^2 - ...)]				P-value	0.25988
							D.O.F.	2
		Model Options					Chi2	2.69507
		Risk Type	Extra Risk				Cancer Slope Factor	0.00791105
		BMR	0.1
		Confidence Level	0.95				Model Parameters
		Background	Estimated				# of Parameters	4
							Variable	Estimate
		Model Data					g	0.125038
		Dependent Variable	[Dose]				b1	0.00582621
		Independent Variable	[Incidence]				b2	4.14362e-06
		Total # of Observations	5				b3	0
							Goodness of Fit
							Dose	Estimated Probability	Expected	Observed	Size	Scaled Residual
							0	0.125038	5.50169	7	44	0.682904
							20	0.222566	9.12522	6	41	-1.17335
							100	0.531225	24.9676	25	47	0.0094745
							200	0.768821	29.984	32	39	0.765716
							400	0.956153	30.5969	30	32	-0.515322
							Analysis of Deviance
							Model	Log Likelihood	# of Parameters	Deviance	Test d.f.	P Value
							Full Model	-94.6652	0	-	-	-
							Fitted Model	-96.0689	3	2.80753	2	0.245671
							Reduced Model	-140.687	1	92.0431	4	<0.0001

## Sheet: freq-mst2-rest-opt1
			Dichotomous Results
							BMDS 3.1
		Return to Summary
	User Input					Model Results
		Info					Benchmark Dose
		Model	frequentist Multistage degree 2 v1.0				BMD	17.8571
		Dataset Name	DataSet Name1				BMDL	12.6407
		User notes	[Add user notes here]				BMDU	34.1848
							AIC	198.138
		Dose-Response Model	P[dose] = g + (1-g)*[1-exp(-b1*dose^1-b2*dose^2 - ...)]				P-value	0.25988
							D.O.F.	2
		Model Options					Chi2	2.69507
		Risk Type	Extra Risk				Cancer Slope Factor	0.00791093
		BMR	0.1
		Confidence Level	0.95				Model Parameters
		Background	Estimated				# of Parameters	3
							Variable	Estimate
		Model Data					g	0.125038
		Dependent Variable	[Dose]				b1	0.00582622
		Independent Variable	[Incidence]				b2	4.14359e-06
		Total # of Observations	5
							Goodness of Fit
							Dose	Estimated Probability	Expected	Observed	Size	Scaled Residual
							0	0.125038	5.50169	7	44	0.682903
							20	0.222566	9.12522	6	41	-1.17335
							100	0.531225	24.9676	25	47	0.00947332
							200	0.768821	29.984	32	39	0.765716
							400	0.956153	30.5969	30	32	-0.515319
							Analysis of Deviance
							Model	Log Likelihood	# of Parameters	Deviance	Test d.f.	P Value
							Full Model	-94.6652	0	-	-	-
							Fitted Model	-96.0689	3	2.80753	2	0.245671
							Reduced Model	-140.687	1	92.0431	4	<0.0001

## Sheet: freq-mst1-rest-opt1
			Dichotomous Results
							BMDS 3.1
		Return to Summary
	User Input					Model Results
		Info					Benchmark Dose
		Model	frequentist Multistage degree 1 v1.0				BMD	15.6612
		Dataset Name	DataSet Name1				BMDL	12.5115
		User notes	[Add user notes here]				BMDU	20.0583
							AIC	196.39
		Dose-Response Model	P[dose] = g + (1-g)*[1-exp(-b1*dose^1-b2*dose^2 - ...)]				P-value	0.407322
							D.O.F.	3
		Model Options					Chi2	2.89987
		Risk Type	Extra Risk				Cancer Slope Factor	0.00799262
		BMR	0.1
		Confidence Level	0.95				Model Parameters
		Background	Estimated				# of Parameters	3
							Variable	Estimate
		Model Data					g	0.120197
		Dependent Variable	[Dose]				b1	0.00672747
		Independent Variable	[Incidence]				b2	0
		Total # of Observations	5
							Goodness of Fit
							Dose	Estimated Probability	Expected	Observed	Size	Scaled Residual
							0	0.120197	5.28867	7	44	0.793356
							20	0.230956	9.46918	6	41	-1.28557
							100	0.551032	25.8985	25	47	-0.263499
							200	0.770889	30.0647	32	39	0.737394
							400	0.940337	30.0908	30	32	-0.0677562
							Analysis of Deviance
							Model	Log Likelihood	# of Parameters	Deviance	Test d.f.	P Value
							Full Model	-94.6652	0	-	-	-
							Fitted Model	-96.1948	2	3.05932	3	0.382569
							Reduced Model	-140.687	1	92.0431	4	<0.0001

## Sheet: freq-wei-rest-opt1
			Dichotomous Results
							BMDS 3.1
		Return to Summary
	User Input					Model Results
		Info					Benchmark Dose
		Model	frequentist Weibull v1.0				BMD	23.8276
		Dataset Name	DataSet Name1				BMDL	13.0816
		User notes	[Add user notes here]				BMDU	42.7669
							AIC	197.395
		Dose-Response Model	P[dose] = g + (1-g)*[1-exp(-b*dose^a)]				P-value	0.353483
							D.O.F.	2
		Model Options					Chi2	2.07984
		Risk Type	Extra Risk
		BMR	0.1				Model Parameters
		Confidence Level	0.95				# of Parameters	3
		Background	Estimated				Variable	Estimate
							g	0.132005
		Model Data					a	1.20324
		Dependent Variable	[Dose]				b	0.00232127
		Independent Variable	[Incidence]
		Total # of Observations	5				Goodness of Fit
							Dose	Estimated Probability	Expected	Observed	Size	Scaled Residual
							0	0.132005	5.80822	7	44	0.530784
							20	0.20301	8.3234	6	41	-0.902084
							100	0.519726	24.4271	25	47	0.167252
							200	0.777825	30.3352	32	39	0.64128
							400	0.962346	30.7951	30	32	-0.738336
							Analysis of Deviance
							Model	Log Likelihood	# of Parameters	Deviance	Test d.f.	P Value
							Full Model	-94.6652	0	-	-	-
							Fitted Model	-95.6977	3	2.06519	2	0.356081
							Reduced Model	-140.687	1	92.0431	4	<0.0001

[truncated: 5 more sheets: freq-dhl-unrest-opt1, freq-log-unrest-opt1, freq-lnp-unrest-opt1, freq-pro-unrest-opt1, DichoMA-option1]
