# Supplementary material for: New aspects in deriving health-based guidance values for bromate in swimming pool water
Source: Arch Toxicol. 2022 Apr 6;96(6):1623–59. doi: 10.1007/s00204-022-03255-9 (PMC9095538; doi:10.1007/s00204-022-03255-9)
Supplement: Supplementary file 22 — Supplementary file22 (XLSX 272 KB) [file 204_2022_3255_MOESM22_ESM.xlsx]

## Sheet: Hidden
Template Version	4				Models
Analysis Name	bromate_m_kuro83				Cont Rest Frequentist	Cont Unrest Frequentist	Cont Bayesian	Cont MA	Cont MA Wts	Dicho Rest Frequentist	Dicho Unrest Frequentist	Dicho Bayesian	Dicho MA	Dicho MA Wts	Nested Rest	Nested Unrest
Analysis Description					1,1,2,1,1	2,0,1,0,0	2,2,2,2,2	2,2,2,2,2		0,1,2,1,0,1,2,2,1	1,0,1,0,1,0,1,0,0	0,0,0,0,0,0,0,0,0	1,1,1,1,1,1,1,1,1	0,111111111111111,0,111111111111111,0,111111111111111,0,111111111111111,0,111111111111111,0,111111111111111,0,111111111111111,0,111111111111111,0,111111111111111	1,2	0,2
Chosen Model Type	2	BMDS Version	BMDS 3.1
App Location	C:\Program Files\EPA Software\BMDS 3.1\bmds3.xlsm	Output Dir	H:\HTomsDaten\DGT\Bromat\BMD
1	DataSets				enable	name	dType	range	mscomboDeg	mscomboBgType	mscomboBg	contAdvDir	OptionSets
	DataSet Name1				1	DataSet Name1	3	$B$7:$D$13	1	1	0		Continuous	1
	[Add user notes here]												BMRType	1
	Dose	N	Incidence										BMRF	1
	ppm	[N]	[Incidence]										Tail Prob	0.01
	0	53	3										ConfLevel	0.95
	250	53	32										Dist	1
	500	52	46										Variance	1
													PolyRest	1
													Background	0
													Dichotomous	1
													RiskType	1
													BMR	0.1
													ConfLevel	0.95
													BackgroundType	1
													Background	-9999
													MSCombo	1
													RiskType	1
													BMR	0.1
													ConfLevel	0.95
													Nested	1
													RiskType	1
													BMR	0.1
													ConfLevel	0.95
													LSC	1
													BackgroundType	1
													Background	-9999
													Iterations	1000
													SeedType	1
													Seed	-9999
													Logic Settings
													TRUE
													FALSE
													3
													On	On	On	N/A	Unusable Bin	BMD not estimated
													On	On	On	N/A	Unusable Bin	BMDL not estimated
													Off	Off	Off	N/A	No Bin Change (Warning)	BMDU not estimated
													On	On	On	N/A	Unusable Bin	AIC not estimated
													On	Off	Off	0.05	Questionable Bin	Constant variance test failed (Test 2 p-value < 0,05)
													On	Off	Off	0.05	Questionable Bin	Non-constant variance test failed (Test 3 p-value < 0,05)
													On	On	On	0.1	Questionable Bin	Goodness of fit p-value < 0,1
													Off	On	Off	0.05	Questionable Bin	Goodness of fit p-value < 0,05
													On	On	On	20	Questionable Bin	BMD/BMDL ratio > 20
													On	On	On	5	No Bin Change (Warning)	BMD/BMDL ratio > 5
													On	On	On	2	Questionable Bin	|Residual for Dose Group Near BMD| > 2
													Off	Off	Off	N/A	No Bin Change (Warning)	BMDS output file included warning
													On	On	On	1	No Bin Change (Warning)	BMD higher than maximum dose
													On	On	On	1	No Bin Change (Warning)	BMDL higher than maximum dose
													On	On	On	3	No Bin Change (Warning)	BMD 3x lower than lowest non-zero dose
													On	On	On	3	No Bin Change (Warning)	BMDL 3x lower than lowest non-zero dose
													On	On	On	10	Questionable Bin	BMD 10x lower than lowest non-zero dose
													On	On	On	10	Questionable Bin	BMDL 10x lower than lowest non-zero dose
													On	On	On	2	No Bin Change (Warning)	|Residual at control| > 2
													On	Off	Off	1.5	No Bin Change (Warning)	Modeled control response std. dev. >|1,5| actual response std. dev.
													On	On	On	NA	Questionable Bin	d.f.=0, saturated model (Goodness of fit test cannot be calculated)
													Report Settings
													Continuous Input	1,1,1,1,1,1,1,1,1,1,1,1,1,1,1,1
													Continuous Output	1,1,1,1,1,1,2,1,1,1
													Dichotomous Input	1,1,1,1,1,1,1,1,1,1,1,1
													Dichotomous Output	1,1,1,1,1,1,1,1,2,1,1
													MSCombo Input	1,1,1,1,1
													MSCombo Output	1,1,1,1
													Nested Input	1,1,1,1,1,1,1,1,1,1,1,1,1,1
													Nested Output	1,1,1,1,1,1,1,2,1,1,1,1,1,1,1,1
													Print Data Page	1
													Print Info Page	1
													Print Summary Results	1
													Print Summary Chart	1
													Print Model Result	1
													Print Model Chart	1
													Print All Models	1

## Sheet: Summary
						BMDS 3.1
	DataSet Name1					bromate_m_kuro83
	[Add user notes here]										Color Key
	Dose	N	Incidence			Analysis Description					Recommended frequentist model
	ppm	[N]	[Incidence]								Model averaging
	0	53	3
	250	53	32
	500	52	46
																		Standard Excel tools can be used to expand or modify graphs
	Option set #1		Scroll right to see summary plot ->
	Model	Analysis Type	Restriction	RiskType	BMRF	BMD	BMDL	BMDU	P Value	AIC	Unnormalized Log Posterior Probability	Scaled Residual for Dose Group near BMD	Scaled Residual for Control Dose Group	BMDS Recommendation	BMDS Recommendation Notes
	Gamma	frequentist	Restricted	Extra Risk	0.1	55.8956	22.6585	118.063	NA	137.424	-	-8.93358e-09	-8.93358e-09	Questionable	_x000D_ BMD 3x lower than lowest non-zero dose_x000D_ BMDL 3x lower than lowest non-zero dose_x000D_ BMDL 10x lower than lowest non-zero dose_x000D_ d.f.=0, saturated model (Goodness of fit test cannot be calculated)
	Log-Logistic	frequentist	Restricted	Extra Risk	0.1	86.6216	22.5328	138.392	NA	137.424	-	8.96975e-06	8.96975e-06	Questionable	_x000D_ BMDL 3x lower than lowest non-zero dose_x000D_ BMDL 10x lower than lowest non-zero dose_x000D_ d.f.=0, saturated model (Goodness of fit test cannot be calculated)
	Multistage Degree 2	frequentist	Restricted	Extra Risk	0.1	37.0201	22.6522	93.2775	NA	137.424	-	2.07973e-07	2.07973e-07	Questionable	_x000D_ BMD 3x lower than lowest non-zero dose_x000D_ BMDL 3x lower than lowest non-zero dose_x000D_ BMDL 10x lower than lowest non-zero dose_x000D_ d.f.=0, saturated model (Goodness of fit test cannot be calculated)
	Multistage Degree 1	frequentist	Restricted	Extra Risk	0.1	27.4681	22.1841	34.5037	0.476346	135.94	-	0.0469322	0.0469322	Questionable	_x000D_ BMD 3x lower than lowest non-zero dose_x000D_ BMDL 3x lower than lowest non-zero dose_x000D_ BMDL 10x lower than lowest non-zero dose
	Weibull	frequentist	Restricted	Extra Risk	0.1	47.923	22.6583	97.8117	NA	137.424	-	3.36096e-05	3.36096e-05	Questionable	_x000D_ BMD 3x lower than lowest non-zero dose_x000D_ BMDL 3x lower than lowest non-zero dose_x000D_ BMDL 10x lower than lowest non-zero dose_x000D_ d.f.=0, saturated model (Goodness of fit test cannot be calculated)
	Dichotomous Hill	frequentist	Unrestricted	Extra Risk	0.1	86.6209	22.535	138.39	65535	139.424	-	-2.07921e-08	-2.07921e-08	Questionable	_x000D_ BMDL 3x lower than lowest non-zero dose_x000D_ BMDL 10x lower than lowest non-zero dose
	Logistic	frequentist	Unrestricted	Extra Risk	0.1	81.9301	64.2691	104.956	0.0739758	138.629	-	-0.941563	-0.941563	Questionable	_x000D_ Goodness of fit p-value < 0.1_x000D_ BMD 3x lower than lowest non-zero dose_x000D_ BMDL 3x lower than lowest non-zero dose
	Log-Probit	frequentist	Unrestricted	Extra Risk	0.1	85.8136	22.312	138.081	NA	137.424	-	-0.000112872	-0.000112872	Questionable	_x000D_ BMDL 3x lower than lowest non-zero dose_x000D_ BMDL 10x lower than lowest non-zero dose_x000D_ d.f.=0, saturated model (Goodness of fit test cannot be calculated)
	Probit	frequentist	Unrestricted	Extra Risk	0.1	77.4307	62.2459	97.8882	0.0675615	138.798	-	-0.89595	-0.89595	Questionable	_x000D_ Goodness of fit p-value < 0.1_x000D_ BMD 3x lower than lowest non-zero dose_x000D_ BMDL 3x lower than lowest non-zero dose
	Model Average	bayesian MA	-	Extra Risk	0.1	42.774	23.6355	88.2581	-	-	-	-	-

## Sheet: Abbreviations
Dichotomous Models
Abbreviation	Model Name
dhl	Dichotomous Hill
gam	Gamma
log	Logistic
lnl	Log-Logistic
lnp	Log-Probit
mst	Multistage
pro	Probit
qln	Quantal Linear
wei	Weibull

## Sheet: freq-gam-rest-opt1
			Dichotomous Results
							BMDS 3.1
		Return to Summary
	User Input					Model Results
		Info					Benchmark Dose
		Model	frequentist Gamma v1.0				BMD	55.8956
		Dataset Name	DataSet Name1				BMDL	22.6585
		User notes	[Add user notes here]				BMDU	118.063
							AIC	137.424
		Dose-Response Model	P[dose]= g+(1-g)*CumGamma[b*dose,a]				P-value	NA
							D.O.F.	0
		Model Options					Chi2	9.27429e-14
		Risk Type	Extra Risk
		BMR	0.1				Model Parameters
		Confidence Level	0.95				# of Parameters	3
		Background	Estimated				Variable	Estimate
							g	0.0566038
		Model Data					a	1.61335
		Dependent Variable	ppm				b	0.0061324
		Independent Variable	[Incidence]
		Total # of Observations	3				Goodness of Fit
							Dose	Estimated Probability	Expected	Observed	Size	Scaled Residual
							0	0.0566038	3	3	53	-8.93358e-09
							250	0.603774	32	32	53	1.9161e-07
							500	0.884615	46	46	52	-2.36535e-07
							Analysis of Deviance
							Model	Log Likelihood	# of Parameters	Deviance	Test d.f.	P Value
							Full Model	-65.712	0	-	-	-
							Fitted Model	-65.712	3	-2.69171e-09	0	NA
							Reduced Model	-109.467	1	87.5091	2	<0.0001

## Sheet: freq-lnl-rest-opt1
			Dichotomous Results
							BMDS 3.1
		Return to Summary
	User Input					Model Results
		Info					Benchmark Dose
		Model	frequentist Log-Logistic v1.0				BMD	86.6216
		Dataset Name	DataSet Name1				BMDL	22.5328
		User notes	[Add user notes here]				BMDU	138.392
							AIC	137.424
		Dose-Response Model	P[dose] = g+(1-g)/[1+exp(-a-b*Log(dose))]				P-value	NA
							D.O.F.	0
		Model Options					Chi2	6.24723e-10
		Risk Type	Extra Risk
		BMR	0.1				Model Parameters
		Confidence Level	0.95				# of Parameters	3
		Background	Estimated				Variable	Estimate
							g	0.0566035
		Model Data					a	-12.8048
		Dependent Variable	ppm				b	2.37755
		Independent Variable	[Incidence]
		Total # of Observations	3				Goodness of Fit
							Dose	Estimated Probability	Expected	Observed	Size	Scaled Residual
							0	0.0566035	2.99998	3	53	8.96975e-06
							250	0.603773	32	32	53	7.34327e-06
							500	0.884616	46.0001	46	52	-2.21437e-05
							Analysis of Deviance
							Model	Log Likelihood	# of Parameters	Deviance	Test d.f.	P Value
							Full Model	-65.712	0	-	-	-
							Fitted Model	-65.712	3	-2.06708e-09	0	NA
							Reduced Model	-109.467	1	87.5091	2	<0.0001

## Sheet: freq-mst2-rest-opt1
			Dichotomous Results
							BMDS 3.1
		Return to Summary
	User Input					Model Results
		Info					Benchmark Dose
		Model	frequentist Multistage degree 2 v1.0				BMD	37.0201
		Dataset Name	DataSet Name1				BMDL	22.6522
		User notes	[Add user notes here]				BMDU	93.2775
							AIC	137.424
		Dose-Response Model	P[dose] = g + (1-g)*[1-exp(-b1*dose^1-b2*dose^2 - ...)]				P-value	NA
							D.O.F.	0
		Model Options					Chi2	1.19144e-13
		Risk Type	Extra Risk				Cancer Slope Factor	0.00441457
		BMR	0.1
		Confidence Level	0.95				Model Parameters
		Background	Estimated				# of Parameters	3
							Variable	Estimate
		Model Data					g	0.0566038
		Dependent Variable	ppm				b1	0.00273757
		Independent Variable	[Incidence]				b2	2.92971e-06
		Total # of Observations	3
							Goodness of Fit
							Dose	Estimated Probability	Expected	Observed	Size	Scaled Residual
							0	0.0566038	3	3	53	2.07973e-07
							250	0.603774	32	32	53	2.64769e-07
							500	0.884615	46	46	52	7.60829e-08
							Analysis of Deviance
							Model	Log Likelihood	# of Parameters	Deviance	Test d.f.	P Value
							Full Model	-65.712	0	-	-	-
							Fitted Model	-65.712	3	-2.69168e-09	0	NA
							Reduced Model	-109.467	1	87.5091	2	<0.0001

## Sheet: freq-mst1-rest-opt1
			Dichotomous Results
							BMDS 3.1
		Return to Summary
	User Input					Model Results
		Info					Benchmark Dose
		Model	frequentist Multistage degree 1 v1.0				BMD	27.4681
		Dataset Name	DataSet Name1				BMDL	22.1841
		User notes	[Add user notes here]				BMDU	34.5037
							AIC	135.94
		Dose-Response Model	P[dose] = g + (1-g)*[1-exp(-b1*dose^1-b2*dose^2 - ...)]				P-value	0.476346
							D.O.F.	1
		Model Options					Chi2	0.507216
		Risk Type	Extra Risk				Cancer Slope Factor	0.00450774
		BMR	0.1
		Confidence Level	0.95				Model Parameters
		Background	Estimated				# of Parameters	3
							Variable	Estimate
		Model Data					g	0.0551324
		Dependent Variable	ppm				b1	0.00383575
		Independent Variable	[Incidence]				b2	0
		Total # of Observations	3
							Goodness of Fit
							Dose	Estimated Probability	Expected	Observed	Size	Scaled Residual
							0	0.0551324	2.92202	3	53	0.0469322
							250	0.637832	33.8051	32	53	-0.515888
							500	0.861181	44.7814	46	52	0.488747
							Analysis of Deviance
							Model	Log Likelihood	# of Parameters	Deviance	Test d.f.	P Value
							Full Model	-65.712	0	-	-	-
							Fitted Model	-65.9702	2	0.516244	1	0.472448
							Reduced Model	-109.467	1	87.5091	2	<0.0001

## Sheet: freq-wei-rest-opt1
			Dichotomous Results
							BMDS 3.1
		Return to Summary
	User Input					Model Results
		Info					Benchmark Dose
		Model	frequentist Weibull v1.0				BMD	47.923
		Dataset Name	DataSet Name1				BMDL	22.6583
		User notes	[Add user notes here]				BMDU	97.8117
							AIC	137.424
		Dose-Response Model	P[dose] = g + (1-g)*[1-exp(-b*dose^a)]				P-value	NA
							D.O.F.	0
		Model Options					Chi2	2.25098e-09
		Risk Type	Extra Risk
		BMR	0.1				Model Parameters
		Confidence Level	0.95				# of Parameters	3
		Background	Estimated				Variable	Estimate
							g	0.0566027
		Model Data					a	1.27627
		Dependent Variable	ppm				b	0.000754819
		Independent Variable	[Incidence]
		Total # of Observations	3				Goodness of Fit
							Dose	Estimated Probability	Expected	Observed	Size	Scaled Residual
							0	0.0566027	2.99994	3	53	3.36096e-05
							250	0.603775	32.0001	32	53	-1.57722e-05
							500	0.884614	45.9999	46	52	2.95401e-05
							Analysis of Deviance
							Model	Log Likelihood	# of Parameters	Deviance	Test d.f.	P Value
							Full Model	-65.712	0	-	-	-
							Fitted Model	-65.712	3	-4.40821e-10	0	NA
							Reduced Model	-109.467	1	87.5091	2	<0.0001

## Sheet: freq-dhl-unrest-opt1
			Dichotomous Results
							BMDS 3.1
		Return to Summary
	User Input					Model Results
		Info					Benchmark Dose
		Model	frequentist Dichotomous Hill v1.0				BMD	86.6209
		Dataset Name	DataSet Name1				BMDL	22.535
		User notes	[Add user notes here]				BMDU	138.39
							AIC	139.424
		Dose-Response Model	P[dose] = v*g +(v-v*g)/[1+exp(-a-b*Log(dose))]				P-value	65535
							D.O.F.	-1
		Model Options					Chi2	3.08915e-15
		Risk Type	Extra Risk
		BMR	0.1				Model Parameters
		Confidence Level	0.95				# of Parameters	4
		Background	Estimated				Variable	Estimate
							g	0.0566038
		Model Data					v	1
		Dependent Variable	ppm				a	-12.8047
		Independent Variable	[Incidence]				b	2.37754
		Total # of Observations	3
							Goodness of Fit
							Dose	Estimated Probability	Expected	Observed	Size	Scaled Residual
							0	0.0566038	3	3	53	-2.07921e-08
							250	0.603774	32	32	53	-4.56241e-08
							500	0.884615	46	46	52	-2.3985e-08
							Analysis of Deviance
							Model	Log Likelihood	# of Parameters	Deviance	Test d.f.	P Value
							Full Model	-65.712	0	-	-	-
							Fitted Model	-65.712	4	-2.69179e-09	-1	1
							Reduced Model	-109.467	1	87.5091	2	<0.0001

## Sheet: freq-log-unrest-opt1
			Dichotomous Results
							BMDS 3.1
		Return to Summary
	User Input					Model Results
		Info					Benchmark Dose
		Model	frequentist Logistic v1.0				BMD	81.9301
		Dataset Name	DataSet Name1				BMDL	64.2691
		User notes	[Add user notes here]				BMDU	104.956
							AIC	138.629
		Dose-Response Model	P[dose] = 1/[1+exp(-a-b*dose)]				P-value	0.0739758
							D.O.F.	1
		Model Options					Chi2	3.19252
		Risk Type	Extra Risk
		BMR	0.1				Model Parameters
		Confidence Level	0.95				# of Parameters	2
		Background	Estimated				Variable	Estimate
							a	-2.26079
		Model Data					b	0.00949378
		Dependent Variable	ppm
		Independent Variable	[Incidence]				Goodness of Fit
		Total # of Observations	3				Dose	Estimated Probability	Expected	Observed	Size	Scaled Residual
							0	0.094423	5.00442	3	53	-0.941563
							250	0.528135	27.9912	32	53	1.10306
							500	0.923162	48.0044	46	52	-1.04366
							Analysis of Deviance
							Model	Log Likelihood	# of Parameters	Deviance	Test d.f.	P Value
							Full Model	-65.712	0	-	-	-
							Fitted Model	-67.3143	2	3.20458	1	0.0734324
							Reduced Model	-109.467	1	87.5091	2	<0.0001

[truncated: 3 more sheets: freq-lnp-unrest-opt1, freq-pro-unrest-opt1, DichoMA-option1]
