# Supplementary material for: New aspects in deriving health-based guidance values for bromate in swimming pool water
Source: Arch Toxicol. 2022 Apr 6;96(6):1623–59. doi: 10.1007/s00204-022-03255-9 (PMC9095538; doi:10.1007/s00204-022-03255-9)
Supplement: Supplementary file 24 — Supplementary file24 (TXT 0 KB) [file 204_2022_3255_MOESM24_ESM.txt]

Doseppm animalno incidence
0 19 0
15 19 0
30 20 0
60 24 1
125 24 5
250 20 5
500 20 9
