# Supplementary material for: New aspects in deriving health-based guidance values for bromate in swimming pool water
Source: Arch Toxicol. 2022 Apr 6;96(6):1623–59. doi: 10.1007/s00204-022-03255-9 (PMC9095538; doi:10.1007/s00204-022-03255-9)
Supplement: Supplementary file 25 — Supplementary file25 (XLSX 354 KB) [file 204_2022_3255_MOESM25_ESM.xlsx]

## Sheet: Hidden
Template Version	4				Models
Analysis Name	bromate_m_kuro_7doses				Cont Rest Frequentist	Cont Unrest Frequentist	Cont Bayesian	Cont MA	Cont MA Wts	Dicho Rest Frequentist	Dicho Unrest Frequentist	Dicho Bayesian	Dicho MA	Dicho MA Wts	Nested Rest	Nested Unrest
Analysis Description					1,1,2,1,1	2,0,1,0,0	2,2,2,2,2	2,2,2,2,2		0,1,2,1,0,1,2,2,1	1,0,1,0,1,0,1,0,0	0,0,0,0,0,0,0,0,0	1,1,1,1,1,1,1,1,1	0,111111111111111,0,111111111111111,0,111111111111111,0,111111111111111,0,111111111111111,0,111111111111111,0,111111111111111,0,111111111111111,0,111111111111111	1,2	0,2
Chosen Model Type	2	BMDS Version	BMDS 3.1
App Location	C:\Program Files\EPA Software\BMDS 3.1\bmds3.xlsm	Output Dir	H:\HTomsDaten\DGT\Bromat\BMD
1	DataSets				enable	name	dType	range	mscomboDeg	mscomboBgType	mscomboBg	contAdvDir	OptionSets
	DataSet Name2				1	DataSet Name2	3	$B$7:$D$17	1	1	0		Continuous	1
	[Add user notes here]												BMRType	1
	Dose	N	Incidence										BMRF	1
	ppm	[N]	[Incidence]										Tail Prob	0.01
	0	19	0										ConfLevel	0.95
	15	19	0										Dist	1
	30	20	0										Variance	1
	60	24	1										PolyRest	1
	125	24	5										Background	0
	250	20	5
	500	20	9										Dichotomous	1
													RiskType	1
													BMR	0.1
													ConfLevel	0.95
													BackgroundType	1
													Background	-9999
													MSCombo	1
													RiskType	1
													BMR	0.1
													ConfLevel	0.95
													Nested	1
													RiskType	1
													BMR	0.1
													ConfLevel	0.95
													LSC	1
													BackgroundType	1
													Background	-9999
													Iterations	1000
													SeedType	1
													Seed	-9999
													Logic Settings
													TRUE
													FALSE
													3
													On	On	On	N/A	Unusable Bin	BMD not estimated
													On	On	On	N/A	Unusable Bin	BMDL not estimated
													Off	Off	Off	N/A	No Bin Change (Warning)	BMDU not estimated
													On	On	On	N/A	Unusable Bin	AIC not estimated
													On	Off	Off	0.05	Questionable Bin	Constant variance test failed (Test 2 p-value < 0,05)
													On	Off	Off	0.05	Questionable Bin	Non-constant variance test failed (Test 3 p-value < 0,05)
													On	On	On	0.1	Questionable Bin	Goodness of fit p-value < 0,1
													Off	On	Off	0.05	Questionable Bin	Goodness of fit p-value < 0,05
													On	On	On	20	Questionable Bin	BMD/BMDL ratio > 20
													On	On	On	5	No Bin Change (Warning)	BMD/BMDL ratio > 5
													On	On	On	2	Questionable Bin	|Residual for Dose Group Near BMD| > 2
													Off	Off	Off	N/A	No Bin Change (Warning)	BMDS output file included warning
													On	On	On	1	No Bin Change (Warning)	BMD higher than maximum dose
													On	On	On	1	No Bin Change (Warning)	BMDL higher than maximum dose
													On	On	On	3	No Bin Change (Warning)	BMD 3x lower than lowest non-zero dose
													On	On	On	3	No Bin Change (Warning)	BMDL 3x lower than lowest non-zero dose
													On	On	On	10	Questionable Bin	BMD 10x lower than lowest non-zero dose
													On	On	On	10	Questionable Bin	BMDL 10x lower than lowest non-zero dose
													On	On	On	2	No Bin Change (Warning)	|Residual at control| > 2
													On	Off	Off	1.5	No Bin Change (Warning)	Modeled control response std. dev. >|1,5| actual response std. dev.
													On	On	On	NA	Questionable Bin	d.f.=0, saturated model (Goodness of fit test cannot be calculated)
													Report Settings
													Continuous Input	1,1,1,1,1,1,1,1,1,1,1,1,1,1,1,1
													Continuous Output	1,1,1,1,1,1,2,1,1,1
													Dichotomous Input	1,1,1,1,1,1,1,1,1,1,1,1
													Dichotomous Output	1,1,1,1,1,1,1,1,2,1,1
													MSCombo Input	1,1,1,1,1
													MSCombo Output	1,1,1,1
													Nested Input	1,1,1,1,1,1,1,1,1,1,1,1,1,1
													Nested Output	1,1,1,1,1,1,1,2,1,1,1,1,1,1,1,1
													Print Data Page	1
													Print Info Page	1
													Print Summary Results	1
													Print Summary Chart	1
													Print Model Result	1
													Print Model Chart	1
													Print All Models	1

## Sheet: Summary
						BMDS 3.1
	DataSet Name2					bromate_m_kuro_7doses
	[Add user notes here]										Color Key
	Dose	N	Incidence			Analysis Description					Recommended frequentist model
	ppm	[N]	[Incidence]								Model averaging
	0	19	0
	15	19	0
	30	20	0
	60	24	1
	125	24	5
	250	20	5
	500	20	9
																		Standard Excel tools can be used to expand or modify graphs
	Option set #1		Scroll right to see summary plot ->
	Model	Analysis Type	Restriction	RiskType	BMRF	BMD	BMDL	BMDU	P Value	AIC	Unnormalized Log Posterior Probability	Scaled Residual for Dose Group near BMD	Scaled Residual for Control Dose Group	BMDS Recommendation	BMDS Recommendation Notes
	Gamma	frequentist	Restricted	Extra Risk	0.1	103.878	64.3702	155.069	0.783705	89.7619	-	1.26659	-0.000537931	Viable - Alternate
	Log-Logistic	frequentist	Restricted	Extra Risk	0.1	100.927	57.6763	151.688	0.707282	91.4736	-	1.16637	-0.000540351	Viable - Alternate
	Multistage Degree 6	frequentist	Restricted	Extra Risk	0.1	94.2846	62.7141	159.744	0.784566	90.1661	-	1.11496	-0.000537931	Viable - Alternate
	Multistage Degree 5	frequentist	Restricted	Extra Risk	0.1	94.2846	62.7147	159.747	0.784566	90.1661	-	1.11496	-0.000537931	Viable - Alternate
	Multistage Degree 4	frequentist	Restricted	Extra Risk	0.1	94.2847	62.7139	159.747	0.784566	90.1661	-	1.11496	-0.000537931	Viable - Alternate
	Multistage Degree 3	frequentist	Restricted	Extra Risk	0.1	94.2846	62.7154	159.747	0.654284	92.1661	-	1.11496	-0.000540473	Viable - Alternate
	Multistage Degree 2	frequentist	Restricted	Extra Risk	0.1	94.2858	62.7148	159.747	0.784561	90.1661	-	1.11498	-0.000537931	Viable - Alternate
	Multistage Degree 1	frequentist	Restricted	Extra Risk	0.1	88.7518	62.5591	131.656	0.799193	90.2072	-	-0.524381	-0.000538993	Viable - Alternate
	Weibull	frequentist	Restricted	Extra Risk	0.1	102.471	63.9361	156.605	0.649684	91.8632	-	1.24852	-0.000538089	Viable - Alternate
	Dichotomous Hill	frequentist	Unrestricted	Extra Risk	0.1	90.6419	58.729	139.256	0.867802	90.3508	-	0.0233035	-0.000537931	Viable - Alternate
	Logistic	frequentist	Unrestricted	Extra Risk	0.1	203.586	159.822	260.067	0.13613	96.7398	-	0.865641	-0.902576	Viable - Alternate
	Log-Probit	frequentist	Unrestricted	Extra Risk	0.1	98.01	57.9429	143.032	0.897694	88.7721	-	1.03741	-0.000537931	Viable - Recommended	Lowest AIC
	Probit	frequentist	Unrestricted	Extra Risk	0.1	186.798	147.108	239.895	0.171328	95.7079	-	2.10112	-0.814195	Questionable	_x000D_ |Residual for Dose Group Near BMD| > 2
	Model Average	bayesian MA	-	Extra Risk	0.1	115.814	67.7498	204.095	-	-	-	-	-

## Sheet: Abbreviations
Dichotomous Models
Abbreviation	Model Name
dhl	Dichotomous Hill
gam	Gamma
log	Logistic
lnl	Log-Logistic
lnp	Log-Probit
mst	Multistage
pro	Probit
qln	Quantal Linear
wei	Weibull

## Sheet: freq-gam-rest-opt1
			Dichotomous Results
							BMDS 3.1
		Return to Summary
	User Input					Model Results
		Info					Benchmark Dose
		Model	frequentist Gamma v1.0				BMD	103.878
		Dataset Name	DataSet Name2				BMDL	64.3702
		User notes	[Add user notes here]				BMDU	155.069
							AIC	89.7619
		Dose-Response Model	P[dose]= g+(1-g)*CumGamma[b*dose,a]				P-value	0.783705
							D.O.F.	5
		Model Options					Chi2	2.452
		Risk Type	Extra Risk
		BMR	0.1				Model Parameters
		Confidence Level	0.95				# of Parameters	3
		Background	Estimated				Variable	Estimate
							g	1.523e-08
		Model Data					a	1.24382
		Dependent Variable	ppm				b	0.00181053
		Independent Variable	[Incidence]
		Total # of Observations	7				Goodness of Fit
							Dose	Estimated Probability	Expected	Observed	Size	Scaled Residual
							0	1.523e-08	2.8937e-07	0	19	-0.000537931
							15	0.00983595	0.186883	0	19	-0.434442
							30	0.0229479	0.458958	0	20	-0.685374
							60	0.0527523	1.26606	1	24	-0.242949
							125	0.123323	2.95975	5	24	1.26659
							250	0.259148	5.18296	5	20	-0.0933707
							500	0.488969	9.77937	9	20	-0.348631
							Analysis of Deviance
							Model	Log Likelihood	# of Parameters	Deviance	Test d.f.	P Value
							Full Model	-41.4482	0	-	-	-
							Fitted Model	-42.881	2	2.86561	5	0.720695
							Reduced Model	-58.3204	1	33.7445	6	<0.0001

## Sheet: freq-lnl-rest-opt1
			Dichotomous Results
							BMDS 3.1
		Return to Summary
	User Input					Model Results
		Info					Benchmark Dose
		Model	frequentist Log-Logistic v1.0				BMD	100.927
		Dataset Name	DataSet Name2				BMDL	57.6763
		User notes	[Add user notes here]				BMDU	151.688
							AIC	91.4736
		Dose-Response Model	P[dose] = g+(1-g)/[1+exp(-a-b*Log(dose))]				P-value	0.707282
							D.O.F.	4
		Model Options					Chi2	2.15496
		Risk Type	Extra Risk
		BMR	0.1				Model Parameters
		Confidence Level	0.95				# of Parameters	3
		Background	Estimated				Variable	Estimate
							g	1.53674e-08
		Model Data					a	-8.32471
		Dependent Variable	ppm				b	1.32791
		Independent Variable	[Incidence]
		Total # of Observations	7				Goodness of Fit
							Dose	Estimated Probability	Expected	Observed	Size	Scaled Residual
							0	1.53674e-08	2.9198e-07	0	19	-0.000540351
							15	0.00876077	0.166455	0	19	-0.409787
							30	0.0217056	0.434113	0	20	-0.666142
							60	0.0527598	1.26623	1	24	-0.243095
							125	0.128626	3.08703	5	24	1.16637
							250	0.270374	5.40748	5	20	-0.205142
							500	0.481935	9.6387	9	20	-0.28582
							Analysis of Deviance
							Model	Log Likelihood	# of Parameters	Deviance	Test d.f.	P Value
							Full Model	-41.4482	0	-	-	-
							Fitted Model	-42.7368	3	2.57723	4	0.630862
							Reduced Model	-58.3204	1	33.7445	6	<0.0001

## Sheet: freq-mst6-rest-opt1
			Dichotomous Results
							BMDS 3.1
		Return to Summary
	User Input					Model Results
		Info					Benchmark Dose
		Model	frequentist Multistage degree 6 v1.0				BMD	94.2846
		Dataset Name	DataSet Name2				BMDL	62.7141
		User notes	[Add user notes here]				BMDU	159.744
							AIC	90.1661
		Dose-Response Model	P[dose] = g + (1-g)*[1-exp(-b1*dose^1-b2*dose^2 - ...)]				P-value	0.784566
							D.O.F.	5
		Model Options					Chi2	2.44626
		Risk Type	Extra Risk				Cancer Slope Factor	0.00159454
		BMR	0.1
		Confidence Level	0.95				Model Parameters
		Background	Estimated				# of Parameters	7
							Variable	Estimate
		Model Data					g	1.523e-08
		Dependent Variable	ppm				b1	0.00108727
		Independent Variable	[Incidence]				b2	3.20331e-07
		Total # of Observations	7				b3	0
							b4	0
							b5	0
							b6	0
							Goodness of Fit
							Dose	Estimated Probability	Expected	Observed	Size	Scaled Residual
							0	1.523e-08	2.8937e-07	0	19	-0.000537931
							15	0.0162477	0.308706	0	19	-0.560183
							30	0.0323709	0.647418	0	20	-0.817971
							60	0.0642336	1.54161	1	24	-0.450935
							125	0.131436	3.15446	5	24	1.11496
							250	0.253111	5.06221	5	20	-0.0319954
							500	0.464052	9.28104	9	20	-0.12601
							Analysis of Deviance
							Model	Log Likelihood	# of Parameters	Deviance	Test d.f.	P Value
							Full Model	-41.4482	0	-	-	-
							Fitted Model	-43.083	2	3.26975	5	0.658476
							Reduced Model	-58.3204	1	33.7445	6	<0.0001

## Sheet: freq-mst5-rest-opt1
			Dichotomous Results
							BMDS 3.1
		Return to Summary
	User Input					Model Results
		Info					Benchmark Dose
		Model	frequentist Multistage degree 5 v1.0				BMD	94.2846
		Dataset Name	DataSet Name2				BMDL	62.7147
		User notes	[Add user notes here]				BMDU	159.747
							AIC	90.1661
		Dose-Response Model	P[dose] = g + (1-g)*[1-exp(-b1*dose^1-b2*dose^2 - ...)]				P-value	0.784566
							D.O.F.	5
		Model Options					Chi2	2.44626
		Risk Type	Extra Risk				Cancer Slope Factor	0.00159452
		BMR	0.1
		Confidence Level	0.95				Model Parameters
		Background	Estimated				# of Parameters	6
							Variable	Estimate
		Model Data					g	1.523e-08
		Dependent Variable	ppm				b1	0.00108727
		Independent Variable	[Incidence]				b2	3.20331e-07
		Total # of Observations	7				b3	0
							b4	0
							b5	0
							Goodness of Fit
							Dose	Estimated Probability	Expected	Observed	Size	Scaled Residual
							0	1.523e-08	2.8937e-07	0	19	-0.000537931
							15	0.0162477	0.308706	0	19	-0.560183
							30	0.0323709	0.647418	0	20	-0.817971
							60	0.0642336	1.54161	1	24	-0.450935
							125	0.131436	3.15446	5	24	1.11496
							250	0.253111	5.06221	5	20	-0.0319954
							500	0.464052	9.28104	9	20	-0.12601
							Analysis of Deviance
							Model	Log Likelihood	# of Parameters	Deviance	Test d.f.	P Value
							Full Model	-41.4482	0	-	-	-
							Fitted Model	-43.083	2	3.26975	5	0.658476
							Reduced Model	-58.3204	1	33.7445	6	<0.0001

## Sheet: freq-mst4-rest-opt1
			Dichotomous Results
							BMDS 3.1
		Return to Summary
	User Input					Model Results
		Info					Benchmark Dose
		Model	frequentist Multistage degree 4 v1.0				BMD	94.2847
		Dataset Name	DataSet Name2				BMDL	62.7139
		User notes	[Add user notes here]				BMDU	159.747
							AIC	90.1661
		Dose-Response Model	P[dose] = g + (1-g)*[1-exp(-b1*dose^1-b2*dose^2 - ...)]				P-value	0.784566
							D.O.F.	5
		Model Options					Chi2	2.44626
		Risk Type	Extra Risk				Cancer Slope Factor	0.00159454
		BMR	0.1
		Confidence Level	0.95				Model Parameters
		Background	Estimated				# of Parameters	5
							Variable	Estimate
		Model Data					g	1.523e-08
		Dependent Variable	ppm				b1	0.00108727
		Independent Variable	[Incidence]				b2	3.20331e-07
		Total # of Observations	7				b3	0
							b4	0
							Goodness of Fit
							Dose	Estimated Probability	Expected	Observed	Size	Scaled Residual
							0	1.523e-08	2.8937e-07	0	19	-0.000537931
							15	0.0162477	0.308706	0	19	-0.560183
							30	0.0323709	0.647418	0	20	-0.817971
							60	0.0642336	1.54161	1	24	-0.450935
							125	0.131436	3.15446	5	24	1.11496
							250	0.253111	5.06221	5	20	-0.0319954
							500	0.464052	9.28104	9	20	-0.12601
							Analysis of Deviance
							Model	Log Likelihood	# of Parameters	Deviance	Test d.f.	P Value
							Full Model	-41.4482	0	-	-	-
							Fitted Model	-43.083	2	3.26975	5	0.658476
							Reduced Model	-58.3204	1	33.7445	6	<0.0001

## Sheet: freq-mst3-rest-opt1
			Dichotomous Results
							BMDS 3.1
		Return to Summary
	User Input					Model Results
		Info					Benchmark Dose
		Model	frequentist Multistage degree 3 v1.0				BMD	94.2846
		Dataset Name	DataSet Name2				BMDL	62.7154
		User notes	[Add user notes here]				BMDU	159.747
							AIC	92.1661
		Dose-Response Model	P[dose] = g + (1-g)*[1-exp(-b1*dose^1-b2*dose^2 - ...)]				P-value	0.654284
							D.O.F.	4
		Model Options					Chi2	2.44626
		Risk Type	Extra Risk				Cancer Slope Factor	0.0015945
		BMR	0.1
		Confidence Level	0.95				Model Parameters
		Background	Estimated				# of Parameters	4
							Variable	Estimate
		Model Data					g	1.53742e-08
		Dependent Variable	ppm				b1	0.00108727
		Independent Variable	[Incidence]				b2	3.20328e-07
		Total # of Observations	7				b3	0
							Goodness of Fit
							Dose	Estimated Probability	Expected	Observed	Size	Scaled Residual
							0	1.53742e-08	2.92111e-07	0	19	-0.000540473
							15	0.0162477	0.308707	0	19	-0.560183
							30	0.0323709	0.647418	0	20	-0.817971
							60	0.0642337	1.54161	1	24	-0.450935
							125	0.131436	3.15446	5	24	1.11496
							250	0.253111	5.06221	5	20	-0.0319957
							500	0.464052	9.28103	9	20	-0.126008
							Analysis of Deviance
							Model	Log Likelihood	# of Parameters	Deviance	Test d.f.	P Value
							Full Model	-41.4482	0	-	-	-
							Fitted Model	-43.083	3	3.26975	4	0.513739
							Reduced Model	-58.3204	1	33.7445	6	<0.0001

## Sheet: freq-mst2-rest-opt1
			Dichotomous Results
							BMDS 3.1
		Return to Summary
	User Input					Model Results
		Info					Benchmark Dose
		Model	frequentist Multistage degree 2 v1.0				BMD	94.2858
		Dataset Name	DataSet Name2				BMDL	62.7148
		User notes	[Add user notes here]				BMDU	159.747
							AIC	90.1661
		Dose-Response Model	P[dose] = g + (1-g)*[1-exp(-b1*dose^1-b2*dose^2 - ...)]				P-value	0.784561
							D.O.F.	5
		Model Options					Chi2	2.44629
		Risk Type	Extra Risk				Cancer Slope Factor	0.00159452
		BMR	0.1
		Confidence Level	0.95				Model Parameters
		Background	Estimated				# of Parameters	3
							Variable	Estimate
		Model Data					g	1.523e-08
		Dependent Variable	ppm				b1	0.00108725
		Independent Variable	[Incidence]				b2	3.20371e-07
		Total # of Observations	7
							Goodness of Fit
							Dose	Estimated Probability	Expected	Observed	Size	Scaled Residual
							0	1.523e-08	2.8937e-07	0	19	-0.000537931
							15	0.0162474	0.308702	0	19	-0.560179
							30	0.0323704	0.647408	0	20	-0.817965
							60	0.0642327	1.54159	1	24	-0.45092
							125	0.131435	3.15443	5	24	1.11498
							250	0.253109	5.06218	5	20	-0.0319803
							500	0.464052	9.28105	9	20	-0.126015
							Analysis of Deviance
							Model	Log Likelihood	# of Parameters	Deviance	Test d.f.	P Value
							Full Model	-41.4482	0	-	-	-
							Fitted Model	-43.083	2	3.26975	5	0.658476
							Reduced Model	-58.3204	1	33.7445	6	<0.0001

[truncated: 7 more sheets: freq-mst1-rest-opt1, freq-wei-rest-opt1, freq-dhl-unrest-opt1, freq-log-unrest-opt1, freq-lnp-unrest-opt1, freq-pro-unrest-opt1, DichoMA-option1]
