# Supplementary material for: New aspects in deriving health-based guidance values for bromate in swimming pool water
Source: Arch Toxicol. 2022 Apr 6;96(6):1623–59. doi: 10.1007/s00204-022-03255-9 (PMC9095538; doi:10.1007/s00204-022-03255-9)
Supplement: Supplementary file 28 — Supplementary file28 (TXT 0 KB) [file 204_2022_3255_MOESM28_ESM.txt]

Doseppm animalno incidence
0 36 0
20 39 4
100 43 1
200 35 4
400 30 14
