# Supplementary material for: New aspects in deriving health-based guidance values for bromate in swimming pool water
Source: Arch Toxicol. 2022 Apr 6;96(6):1623–59. doi: 10.1007/s00204-022-03255-9 (PMC9095538; doi:10.1007/s00204-022-03255-9)
Supplement: Supplementary file 29 — Supplementary file29 (XLSX 313 KB) [file 204_2022_3255_MOESM29_ESM.xlsx]

## Sheet: Hidden
Template Version	4				Models
Analysis Name	deAngelo thyroid tumours				Cont Rest Frequentist	Cont Unrest Frequentist	Cont Bayesian	Cont MA	Cont MA Wts	Dicho Rest Frequentist	Dicho Unrest Frequentist	Dicho Bayesian	Dicho MA	Dicho MA Wts	Nested Rest	Nested Unrest
Analysis Description					1,1,2,1,1	2,0,1,0,0	2,2,2,2,2	2,2,2,2,2		0,1,2,1,0,1,2,2,1	1,0,1,0,1,0,1,0,0	0,0,0,0,0,0,0,0,0	1,1,1,1,1,1,1,1,1	0,111111111111111,0,111111111111111,0,111111111111111,0,111111111111111,0,111111111111111,0,111111111111111,0,111111111111111,0,111111111111111,0,111111111111111	1,2	0,2
Chosen Model Type	2	BMDS Version	BMDS 3.1
App Location	C:\Program Files\EPA Software\BMDS 3.1\bmds3.xlsm	Output Dir	D:\TomsDaten\DGT\Bromat\BMD\BMDS_PROAST
1	DataSets				enable	name	dType	range	mscomboDeg	mscomboBgType	mscomboBg	contAdvDir	OptionSets
	DataSet Name1				1	DataSet Name1	3	$B$7:$D$15	1	1	0		Continuous	1
	[Add user notes here]												BMRType	1
	Dose	N	Incidence										BMRF	1
	[Dose]	[N]	[Incidence]										Tail Prob	0.01
	0	36	0										ConfLevel	0.95
	20	39	4										Dist	1
	100	43	1										Variance	1
	200	35	4										PolyRest	1
	400	30	14										Background	0
													Dichotomous	1
													RiskType	1
													BMR	0.1
													ConfLevel	0.95
													BackgroundType	1
													Background	-9999
													MSCombo	1
													RiskType	1
													BMR	0.1
													ConfLevel	0.95
													Nested	1
													RiskType	1
													BMR	0.1
													ConfLevel	0.95
													LSC	1
													BackgroundType	1
													Background	-9999
													Iterations	1000
													SeedType	1
													Seed	-9999
													Logic Settings
													TRUE
													FALSE
													3
													On	On	On	N/A	Unusable Bin	BMD not estimated
													On	On	On	N/A	Unusable Bin	BMDL not estimated
													Off	Off	Off	N/A	No Bin Change (Warning)	BMDU not estimated
													On	On	On	N/A	Unusable Bin	AIC not estimated
													On	Off	Off	0.05	Questionable Bin	Constant variance test failed (Test 2 p-value < 0,05)
													On	Off	Off	0.05	Questionable Bin	Non-constant variance test failed (Test 3 p-value < 0,05)
													On	On	On	0.1	Questionable Bin	Goodness of fit p-value < 0,1
													Off	On	Off	0.05	Questionable Bin	Goodness of fit p-value < 0,05
													On	On	On	20	Questionable Bin	BMD/BMDL ratio > 20
													On	On	On	5	No Bin Change (Warning)	BMD/BMDL ratio > 5
													On	On	On	2	Questionable Bin	|Residual for Dose Group Near BMD| > 2
													Off	Off	Off	N/A	No Bin Change (Warning)	BMDS output file included warning
													On	On	On	1	No Bin Change (Warning)	BMD higher than maximum dose
													On	On	On	1	No Bin Change (Warning)	BMDL higher than maximum dose
													On	On	On	3	No Bin Change (Warning)	BMD 3x lower than lowest non-zero dose
													On	On	On	3	No Bin Change (Warning)	BMDL 3x lower than lowest non-zero dose
													On	On	On	10	Questionable Bin	BMD 10x lower than lowest non-zero dose
													On	On	On	10	Questionable Bin	BMDL 10x lower than lowest non-zero dose
													On	On	On	2	No Bin Change (Warning)	|Residual at control| > 2
													On	Off	Off	1.5	No Bin Change (Warning)	Modeled control response std. dev. >|1,5| actual response std. dev.
													On	On	On	NA	Questionable Bin	d.f.=0, saturated model (Goodness of fit test cannot be calculated)
													Report Settings
													Continuous Input	1,1,1,1,1,1,1,1,1,1,1,1,1,1,1,1
													Continuous Output	1,1,1,1,1,1,2,1,1,1
													Dichotomous Input	1,1,1,1,1,1,1,1,1,1,1,1
													Dichotomous Output	1,1,1,1,1,1,1,1,2,1,1
													MSCombo Input	1,1,1,1,1
													MSCombo Output	1,1,1,1
													Nested Input	1,1,1,1,1,1,1,1,1,1,1,1,1,1
													Nested Output	1,1,1,1,1,1,1,2,1,1,1,1,1,1,1,1
													Print Data Page	1
													Print Info Page	1
													Print Summary Results	1
													Print Summary Chart	1
													Print Model Result	1
													Print Model Chart	1
													Print All Models	1

## Sheet: Summary
						BMDS 3.1
	DataSet Name1					deAngelo thyroid tumours
	[Add user notes here]										Color Key
	Dose	N	Incidence			Analysis Description					Recommended frequentist model
	[Dose]	[N]	[Incidence]								Model averaging
	0	36	0
	20	39	4
	100	43	1
	200	35	4
	400	30	14
																		Standard Excel tools can be used to expand or modify graphs
	Option set #1		Scroll right to see summary plot ->
	Model	Analysis Type	Restriction	RiskType	BMRF	BMD	BMDL	BMDU	P Value	AIC	Unnormalized Log Posterior Probability	Scaled Residual for Dose Group near BMD	Scaled Residual for Control Dose Group	BMDS Recommendation	BMDS Recommendation Notes
	Gamma	frequentist	Restricted	Extra Risk	0.1	227.842	162.08	323.045	0.0616145	113.931	-	0.195137	-1.269	Questionable	_x000D_ Goodness of fit p-value < 0.1
	Log-Logistic	frequentist	Restricted	Extra Risk	0.1	230.085	160.968	398.122	0.059401	114.01	-	0.220029	-1.26745	Questionable	_x000D_ Goodness of fit p-value < 0.1
	Multistage Degree 4	frequentist	Restricted	Extra Risk	0.1	234.013	138.342	293.56	0.0570856	114.095	-	0.239079	-1.26527	Questionable	_x000D_ Goodness of fit p-value < 0.1
	Multistage Degree 3	frequentist	Restricted	Extra Risk	0.1	226.235	142.61	268.806	0.118437	112.119	-	0.10405	-1.24874	Viable - Recommended	Lowest AIC
	Multistage Degree 2	frequentist	Restricted	Extra Risk	0.1	183.324	123.172	235.551	0.0478732	113.793	-	-0.586267	-1.1599	Questionable	_x000D_ Goodness of fit p-value < 0.1_x000D_ Goodness of fit p-value < 0.05
	Multistage Degree 1	frequentist	Restricted	Extra Risk	0.1	108.149	72.2321	179.092	0.00582337	118.559	-	-1.79485	-0.790948	Questionable	_x000D_ Goodness of fit p-value < 0.1_x000D_ Goodness of fit p-value < 0.05
	Weibull	frequentist	Restricted	Extra Risk	0.1	234.922	159.721	364.796	0.0583637	114.076	-	0.263501	-1.26976	Questionable	_x000D_ Goodness of fit p-value < 0.1
	Dichotomous Hill	frequentist	Unrestricted	Extra Risk	0.1	207.134	164.173	369.451	0.0194025	115.733	-	0.00167924	-1.26209	Questionable	_x000D_ Goodness of fit p-value < 0.1_x000D_ Goodness of fit p-value < 0.05
	Logistic	frequentist	Unrestricted	Extra Risk	0.1	192.359	157.136	233.981	0.0412594	113.13	-	-0.315433	-1.01861	Questionable	_x000D_ Goodness of fit p-value < 0.1_x000D_ Goodness of fit p-value < 0.05
	Log-Probit	frequentist	Unrestricted	Extra Risk	0.1	222.431	161.599	384.187	0.0634246	113.835	-	0.12088	-1.26622	Questionable	_x000D_ Goodness of fit p-value < 0.1
	Probit	frequentist	Unrestricted	Extra Risk	0.1	177.272	143.85	220.139	0.028306	113.724	-	-0.516045	-0.97612	Questionable	_x000D_ Goodness of fit p-value < 0.1_x000D_ Goodness of fit p-value < 0.05
	Model Average	bayesian MA	-	Extra Risk	0.1	198.71	142.716	266.169	-	-	-	-	-

## Sheet: Abbreviations
Dichotomous Models
Abbreviation	Model Name
dhl	Dichotomous Hill
gam	Gamma
log	Logistic
lnl	Log-Logistic
lnp	Log-Probit
mst	Multistage
pro	Probit
qln	Quantal Linear
wei	Weibull

## Sheet: freq-gam-rest-opt1
			Dichotomous Results
							BMDS 3.1
		Return to Summary
	User Input					Model Results
		Info					Benchmark Dose
		Model	frequentist Gamma v1.0				BMD	227.842
		Dataset Name	DataSet Name1				BMDL	162.08
		User notes	[Add user notes here]				BMDU	323.045
							AIC	113.931
		Dose-Response Model	P[dose]= g+(1-g)*CumGamma[b*dose,a]				P-value	0.0616145
							D.O.F.	2
		Model Options					Chi2	5.57372
		Risk Type	Extra Risk
		BMR	0.1				Model Parameters
		Confidence Level	0.95				# of Parameters	3
		Background	Estimated				Variable	Estimate
							g	0.0428172
		Model Data					a	5.43419
		Dependent Variable	[Dose]				b	0.0120328
		Independent Variable	[Incidence]
		Total # of Observations	5				Goodness of Fit
							Dose	Estimated Probability	Expected	Observed	Size	Scaled Residual
							0	0.0428172	1.54142	0	36	-1.269
							20	0.0428185	1.66992	4	39	1.843
							100	0.0465684	2.00244	1	43	-0.725494
							200	0.104208	3.64728	4	35	0.195137
							400	0.471015	14.1305	14	30	-0.0477178
							Analysis of Deviance
							Model	Log Likelihood	# of Parameters	Deviance	Test d.f.	P Value
							Full Model	-50.8121	0	-	-	-
							Fitted Model	-53.9657	3	6.30711	2	0.0427
							Reduced Model	-69.1918	1	36.7593	4	<0.0001

## Sheet: freq-lnl-rest-opt1
			Dichotomous Results
							BMDS 3.1
		Return to Summary
	User Input					Model Results
		Info					Benchmark Dose
		Model	frequentist Log-Logistic v1.0				BMD	230.085
		Dataset Name	DataSet Name1				BMDL	160.968
		User notes	[Add user notes here]				BMDU	398.122
							AIC	114.01
		Dose-Response Model	P[dose] = g+(1-g)/[1+exp(-a-b*Log(dose))]				P-value	0.059401
							D.O.F.	2
		Model Options					Chi2	5.64689
		Risk Type	Extra Risk
		BMR	0.1				Model Parameters
		Confidence Level	0.95				# of Parameters	3
		Background	Estimated				Variable	Estimate
							g	0.0427169
		Model Data					a	-21.7226
		Dependent Variable	[Dose]				b	3.59025
		Independent Variable	[Incidence]
		Total # of Observations	5				Goodness of Fit
							Dose	Estimated Probability	Expected	Observed	Size	Scaled Residual
							0	0.0427169	1.53781	0	36	-1.26745
							20	0.0427334	1.6666	4	39	1.84738
							100	0.0480271	2.06517	1	43	-0.759675
							200	0.102982	3.60437	4	35	0.220029
							400	0.47087	14.1261	14	30	-0.0461216
							Analysis of Deviance
							Model	Log Likelihood	# of Parameters	Deviance	Test d.f.	P Value
							Full Model	-50.8121	0	-	-	-
							Fitted Model	-54.0051	3	6.38592	2	0.0410501
							Reduced Model	-69.1918	1	36.7593	4	<0.0001

## Sheet: freq-mst4-rest-opt1
			Dichotomous Results
							BMDS 3.1
		Return to Summary
	User Input					Model Results
		Info					Benchmark Dose
		Model	frequentist Multistage degree 4 v1.0				BMD	234.013
		Dataset Name	DataSet Name1				BMDL	138.342
		User notes	[Add user notes here]				BMDU	293.56
							AIC	114.095
		Dose-Response Model	P[dose] = g + (1-g)*[1-exp(-b1*dose^1-b2*dose^2 - ...)]				P-value	0.0570856
							D.O.F.	2
		Model Options					Chi2	5.72641
		Risk Type	Extra Risk				Cancer Slope Factor	0.000722848
		BMR	0.1
		Confidence Level	0.95				Model Parameters
		Background	Estimated				# of Parameters	5
							Variable	Estimate
		Model Data					g	0.0425766
		Dependent Variable	[Dose]				b1	0
		Independent Variable	[Incidence]				b2	0
		Total # of Observations	5				b3	6.81174e-09
							b4	6.02508e-12
							Goodness of Fit
							Dose	Estimated Probability	Expected	Observed	Size	Scaled Residual
							0	0.0425766	1.53276	0	36	-1.26527
							20	0.0426297	1.66256	4	39	1.85273
							100	0.0496489	2.1349	1	43	-0.79676
							200	0.102052	3.57183	4	35	0.239079
							400	0.469377	14.0813	14	30	-0.0297413
							Analysis of Deviance
							Model	Log Likelihood	# of Parameters	Deviance	Test d.f.	P Value
							Full Model	-50.8121	0	-	-	-
							Fitted Model	-54.0477	3	6.47111	2	0.0393383
							Reduced Model	-69.1918	1	36.7593	4	<0.0001

## Sheet: freq-mst3-rest-opt1
			Dichotomous Results
							BMDS 3.1
		Return to Summary
	User Input					Model Results
		Info					Benchmark Dose
		Model	frequentist Multistage degree 3 v1.0				BMD	226.235
		Dataset Name	DataSet Name1				BMDL	142.61
		User notes	[Add user notes here]				BMDU	268.806
							AIC	112.119
		Dose-Response Model	P[dose] = g + (1-g)*[1-exp(-b1*dose^1-b2*dose^2 - ...)]				P-value	0.118437
							D.O.F.	3
		Model Options					Chi2	5.86363
		Risk Type	Extra Risk				Cancer Slope Factor	0.000701213
		BMR	0.1
		Confidence Level	0.95				Model Parameters
		Background	Estimated				# of Parameters	4
							Variable	Estimate
		Model Data					g	0.0415171
		Dependent Variable	[Dose]				b1	0
		Independent Variable	[Incidence]				b2	0
		Total # of Observations	5				b3	9.09911e-09
							Goodness of Fit
							Dose	Estimated Probability	Expected	Observed	Size	Scaled Residual
							0	0.0415171	1.49461	0	36	-1.24874
							20	0.0415868	1.62189	4	39	1.90742
							100	0.0501989	2.15855	1	43	-0.809129
							200	0.108809	3.80831	4	35	0.10405
							400	0.464603	13.9381	14	30	0.0226631
							Analysis of Deviance
							Model	Log Likelihood	# of Parameters	Deviance	Test d.f.	P Value
							Full Model	-50.8121	0	-	-	-
							Fitted Model	-54.0597	2	6.49505	3	0.089858
							Reduced Model	-69.1918	1	36.7593	4	<0.0001

## Sheet: freq-mst2-rest-opt1
			Dichotomous Results
							BMDS 3.1
		Return to Summary
	User Input					Model Results
		Info					Benchmark Dose
		Model	frequentist Multistage degree 2 v1.0				BMD	183.324
		Dataset Name	DataSet Name1				BMDL	123.172
		User notes	[Add user notes here]				BMDU	235.551
							AIC	113.793
		Dose-Response Model	P[dose] = g + (1-g)*[1-exp(-b1*dose^1-b2*dose^2 - ...)]				P-value	0.0478732
							D.O.F.	3
		Model Options					Chi2	7.91166
		Risk Type	Extra Risk				Cancer Slope Factor	0.000811874
		BMR	0.1
		Confidence Level	0.95				Model Parameters
		Background	Estimated				# of Parameters	3
							Variable	Estimate
		Model Data					g	0.0360248
		Dependent Variable	[Dose]				b1	0
		Independent Variable	[Incidence]				b2	3.135e-06
		Total # of Observations	5
							Goodness of Fit
							Dose	Estimated Probability	Expected	Observed	Size	Scaled Residual
							0	0.0360248	1.29689	0	36	-1.1599
							20	0.0372328	1.45208	4	39	2.15491
							100	0.0657766	2.82839	1	43	-1.1248
							200	0.149635	5.23723	4	35	-0.586267
							400	0.416254	12.4876	14	30	0.560155
							Analysis of Deviance
							Model	Log Likelihood	# of Parameters	Deviance	Test d.f.	P Value
							Full Model	-50.8121	0	-	-	-
							Fitted Model	-54.8963	2	8.16842	3	0.0426562
							Reduced Model	-69.1918	1	36.7593	4	<0.0001

## Sheet: freq-mst1-rest-opt1
			Dichotomous Results
							BMDS 3.1
		Return to Summary
	User Input					Model Results
		Info					Benchmark Dose
		Model	frequentist Multistage degree 1 v1.0				BMD	108.149
		Dataset Name	DataSet Name1				BMDL	72.2321
		User notes	[Add user notes here]				BMDU	179.092
							AIC	118.559
		Dose-Response Model	P[dose] = g + (1-g)*[1-exp(-b1*dose^1-b2*dose^2 - ...)]				P-value	0.00582337
							D.O.F.	3
		Model Options					Chi2	12.5108
		Risk Type	Extra Risk				Cancer Slope Factor	0.00138443
		BMR	0.1
		Confidence Level	0.95				Model Parameters
		Background	Estimated				# of Parameters	3
							Variable	Estimate
		Model Data					g	0.0170809
		Dependent Variable	[Dose]				b1	0.000974216
		Independent Variable	[Incidence]				b2	0
		Total # of Observations	5
							Goodness of Fit
							Dose	Estimated Probability	Expected	Observed	Size	Scaled Residual
							0	0.0170809	0.614913	0	36	-0.790948
							20	0.0360471	1.40584	4	39	2.22845
							100	0.108322	4.65784	1	43	-1.79485
							200	0.191093	6.68826	4	35	-1.15576
							400	0.334299	10.029	14	30	1.53686
							Analysis of Deviance
							Model	Log Likelihood	# of Parameters	Deviance	Test d.f.	P Value
							Full Model	-50.8121	0	-	-	-
							Fitted Model	-57.2797	2	12.9352	3	0.00477877
							Reduced Model	-69.1918	1	36.7593	4	<0.0001

## Sheet: freq-wei-rest-opt1
			Dichotomous Results
							BMDS 3.1
		Return to Summary
	User Input					Model Results
		Info					Benchmark Dose
		Model	frequentist Weibull v1.0				BMD	234.922
		Dataset Name	DataSet Name1				BMDL	159.721
		User notes	[Add user notes here]				BMDU	364.796
							AIC	114.076
		Dose-Response Model	P[dose] = g + (1-g)*[1-exp(-b*dose^a)]				P-value	0.0583637
							D.O.F.	2
		Model Options					Chi2	5.68212
		Risk Type	Extra Risk
		BMR	0.1				Model Parameters
		Confidence Level	0.95				# of Parameters	3
		Background	Estimated				Variable	Estimate
							g	0.0428661
		Model Data					a	3.2431
		Dependent Variable	[Dose]				b	2.15541e-09
		Independent Variable	[Incidence]
		Total # of Observations	5				Goodness of Fit
							Dose	Estimated Probability	Expected	Observed	Size	Scaled Residual
							0	0.0428661	1.54318	0	36	-1.26976
							20	0.0429003	1.67311	4	39	1.8388
							100	0.0491651	2.1141	1	43	-0.785794
							200	0.100872	3.53052	4	35	0.263501
							400	0.470462	14.1139	14	30	-0.0416485
							Analysis of Deviance
							Model	Log Likelihood	# of Parameters	Deviance	Test d.f.	P Value
							Full Model	-50.8121	0	-	-	-
							Fitted Model	-54.0378	3	6.45136	2	0.0397287
							Reduced Model	-69.1918	1	36.7593	4	<0.0001

[truncated: 5 more sheets: freq-dhl-unrest-opt1, freq-log-unrest-opt1, freq-lnp-unrest-opt1, freq-pro-unrest-opt1, DichoMA-option1]
