# Supplementary material for: New aspects in deriving health-based guidance values for bromate in swimming pool water
Source: Arch Toxicol. 2022 Apr 6;96(6):1623–59. doi: 10.1007/s00204-022-03255-9 (PMC9095538; doi:10.1007/s00204-022-03255-9)
Supplement: Supplementary file 31 — Supplementary file31 (TXT 0 KB) [file 204_2022_3255_MOESM31_ESM.txt]

Doseppm animalno incidence
0 53 2
250 53 2
500 52 7
