# Supplementary material for: New aspects in deriving health-based guidance values for bromate in swimming pool water
Source: Arch Toxicol. 2022 Apr 6;96(6):1623–59. doi: 10.1007/s00204-022-03255-9 (PMC9095538; doi:10.1007/s00204-022-03255-9)
Supplement: Supplementary file 32 — Supplementary file32 (XLSX 272 KB) [file 204_2022_3255_MOESM32_ESM.xlsx]

## Sheet: Hidden
Template Version	4				Models
Analysis Name	Kurokawa male thyroid tumours				Cont Rest Frequentist	Cont Unrest Frequentist	Cont Bayesian	Cont MA	Cont MA Wts	Dicho Rest Frequentist	Dicho Unrest Frequentist	Dicho Bayesian	Dicho MA	Dicho MA Wts	Nested Rest	Nested Unrest
Analysis Description					1,1,2,1,1	2,0,1,0,0	2,2,2,2,2	2,2,2,2,2		0,1,2,1,0,1,2,2,1	1,0,1,0,1,0,1,0,0	0,0,0,0,0,0,0,0,0	1,1,1,1,1,1,1,1,1	0,111111111111111,0,111111111111111,0,111111111111111,0,111111111111111,0,111111111111111,0,111111111111111,0,111111111111111,0,111111111111111,0,111111111111111	1,2	0,2
Chosen Model Type	2	BMDS Version	BMDS 3.1
App Location	C:\Program Files\EPA Software\BMDS 3.1\bmds3.xlsm	Output Dir	D:\TomsDaten\DGT\Bromat\BMD\BMDS_PROAST
1	DataSets				enable	name	dType	range	mscomboDeg	mscomboBgType	mscomboBg	contAdvDir	OptionSets
	DataSet Name1				1	DataSet Name1	3	$B$7:$D$17	1	1	0		Continuous	1
	[Add user notes here]												BMRType	1
	Dose	N	Incidence										BMRF	1
	[Dose]	[N]	[Incidence]										Tail Prob	0.01
	0	53	2										ConfLevel	0.95
	250	53	2										Dist	1
	500	52	7										Variance	1
													PolyRest	1
													Background	0
													Dichotomous	1
													RiskType	1
													BMR	0.1
													ConfLevel	0.95
													BackgroundType	1
													Background	-9999
													MSCombo	1
													RiskType	1
													BMR	0.1
													ConfLevel	0.95
													Nested	1
													RiskType	1
													BMR	0.1
													ConfLevel	0.95
													LSC	1
													BackgroundType	1
													Background	-9999
													Iterations	1000
													SeedType	1
													Seed	-9999
													Logic Settings
													TRUE
													FALSE
													3
													On	On	On	N/A	Unusable Bin	BMD not estimated
													On	On	On	N/A	Unusable Bin	BMDL not estimated
													Off	Off	Off	N/A	No Bin Change (Warning)	BMDU not estimated
													On	On	On	N/A	Unusable Bin	AIC not estimated
													On	Off	Off	0.05	Questionable Bin	Constant variance test failed (Test 2 p-value < 0,05)
													On	Off	Off	0.05	Questionable Bin	Non-constant variance test failed (Test 3 p-value < 0,05)
													On	On	On	0.1	Questionable Bin	Goodness of fit p-value < 0,1
													Off	On	Off	0.05	Questionable Bin	Goodness of fit p-value < 0,05
													On	On	On	20	Questionable Bin	BMD/BMDL ratio > 20
													On	On	On	5	No Bin Change (Warning)	BMD/BMDL ratio > 5
													On	On	On	2	Questionable Bin	|Residual for Dose Group Near BMD| > 2
													Off	Off	Off	N/A	No Bin Change (Warning)	BMDS output file included warning
													On	On	On	1	No Bin Change (Warning)	BMD higher than maximum dose
													On	On	On	1	No Bin Change (Warning)	BMDL higher than maximum dose
													On	On	On	3	No Bin Change (Warning)	BMD 3x lower than lowest non-zero dose
													On	On	On	3	No Bin Change (Warning)	BMDL 3x lower than lowest non-zero dose
													On	On	On	10	Questionable Bin	BMD 10x lower than lowest non-zero dose
													On	On	On	10	Questionable Bin	BMDL 10x lower than lowest non-zero dose
													On	On	On	2	No Bin Change (Warning)	|Residual at control| > 2
													On	Off	Off	1.5	No Bin Change (Warning)	Modeled control response std. dev. >|1,5| actual response std. dev.
													On	On	On	NA	Questionable Bin	d.f.=0, saturated model (Goodness of fit test cannot be calculated)
													Report Settings
													Continuous Input	1,1,1,1,1,1,1,1,1,1,1,1,1,1,1,1
													Continuous Output	1,1,1,1,1,1,2,1,1,1
													Dichotomous Input	1,1,1,1,1,1,1,1,1,1,1,1
													Dichotomous Output	1,1,1,1,1,1,1,1,2,1,1
													MSCombo Input	1,1,1,1,1
													MSCombo Output	1,1,1,1
													Nested Input	1,1,1,1,1,1,1,1,1,1,1,1,1,1
													Nested Output	1,1,1,1,1,1,1,2,1,1,1,1,1,1,1,1
													Print Data Page	1
													Print Info Page	1
													Print Summary Results	1
													Print Summary Chart	1
													Print Model Result	1
													Print Model Chart	1
													Print All Models	1

## Sheet: Summary
						BMDS 3.1
	DataSet Name1					Kurokawa male thyroid tumours
	[Add user notes here]										Color Key
	Dose	N	Incidence			Analysis Description					Recommended frequentist model
	[Dose]	[N]	[Incidence]								Model averaging
	0	53	2
	250	53	2
	500	52	7
																		Standard Excel tools can be used to expand or modify graphs
	Option set #1		Scroll right to see summary plot ->
	Model	Analysis Type	Restriction	RiskType	BMRF	BMD	BMDL	BMDU	P Value	AIC	Unnormalized Log Posterior Probability	Scaled Residual for Dose Group near BMD	Scaled Residual for Control Dose Group	BMDS Recommendation	BMDS Recommendation Notes
	Gamma	frequentist	Restricted	Extra Risk	0.1	499.498	360.253	Infinity	NA	81.1513	-	8.14881e-06	0.00134917	Questionable	_x000D_ d.f.=0, saturated model (Goodness of fit test cannot be calculated)
	Log-Logistic	frequentist	Restricted	Extra Risk	0.1	499.675	359.848	Infinity	NA	81.1513	-	4.2147e-07	0.000571016	Questionable	_x000D_ d.f.=0, saturated model (Goodness of fit test cannot be calculated)
	Multistage Degree 2	frequentist	Restricted	Extra Risk	0.1	507.9	348.104	Infinity	0.505599	79.6228	-	0.217506	0.304032	Viable - Alternate	_x000D_ BMD higher than maximum dose
	Multistage Degree 1	frequentist	Restricted	Extra Risk	0.1	626.26	310.089	Infinity	0.251099	80.606	-	0.597212	0.300861	Viable - Alternate	_x000D_ BMD higher than maximum dose
	Weibull	frequentist	Restricted	Extra Risk	0.1	499.676	361.475	Infinity	NA	81.1513	-	4.85726e-07	0.000762253	Questionable	_x000D_ d.f.=0, saturated model (Goodness of fit test cannot be calculated)
	Dichotomous Hill	frequentist	Unrestricted	Extra Risk	0.1	499.622	80.1749	Infinity	65535	83.1513	-	-1.64432e-05	0.00142906	Viable - Recommended	Lowest BMDL
	Logistic	frequentist	Unrestricted	Extra Risk	0.1	501.744	365.183	Infinity	0.39735	79.9019	-	0.23749	0.477145	Viable - Alternate	_x000D_ BMD higher than maximum dose
	Log-Probit	frequentist	Unrestricted	Extra Risk	0.1	499.664	12.9801	Infinity	NA	81.1513	-	-8.84925e-06	1.71606e-05	Questionable	_x000D_ BMD/BMDL ratio > 20_x000D_ BMD/BMDL ratio > 5_x000D_ BMDL 3x lower than lowest non-zero dose_x000D_ BMDL 10x lower than lowest non-zero dose_x000D_ d.f.=0, saturated model (Goodness of fit test cannot be calculated)
	Probit	frequentist	Unrestricted	Extra Risk	0.1	510.663	354.17	Infinity	0.368352	80.0111	-	0.29365	0.465124	Viable - Alternate	_x000D_ BMD higher than maximum dose
	Model Average	bayesian MA	-	Extra Risk	0.1	625.712	369.294	1232.7	-	-	-	-	-

## Sheet: Abbreviations
Dichotomous Models
Abbreviation	Model Name
dhl	Dichotomous Hill
gam	Gamma
log	Logistic
lnl	Log-Logistic
lnp	Log-Probit
mst	Multistage
pro	Probit
qln	Quantal Linear
wei	Weibull

## Sheet: freq-gam-rest-opt1
			Dichotomous Results
							BMDS 3.1
		Return to Summary
	User Input					Model Results
		Info					Benchmark Dose
		Model	frequentist Gamma v1.0				BMD	499.498
		Dataset Name	DataSet Name1				BMDL	360.253
		User notes	[Add user notes here]				BMDU	Infinity
							AIC	81.1513
		Dose-Response Model	P[dose]= g+(1-g)*CumGamma[b*dose,a]				P-value	NA
							D.O.F.	0
		Model Options					Chi2	3.659e-06
		Risk Type	Extra Risk
		BMR	0.1				Model Parameters
		Confidence Level	0.95				# of Parameters	3
		Background	Estimated				Variable	Estimate
							g	0.0377006
		Model Data					a	20
		Dependent Variable	[Dose]				b	0.0290797
		Independent Variable	[Incidence]
		Total # of Observations	3				Goodness of Fit
							Dose	Estimated Probability	Expected	Observed	Size	Scaled Residual
							0	0.0377006	1.99813	2	53	0.00134917
							250	0.0377714	2.00188	2	53	-0.00135597
							500	0.134615	6.99998	7	52	8.14881e-06
							Analysis of Deviance
							Model	Log Likelihood	# of Parameters	Deviance	Test d.f.	P Value
							Full Model	-37.5756	0	-	-	-
							Fitted Model	-37.5756	3	3.65869e-06	0	NA
							Reduced Model	-39.9196	1	4.68789	2	0.0959482

## Sheet: freq-lnl-rest-opt1
			Dichotomous Results
							BMDS 3.1
		Return to Summary
	User Input					Model Results
		Info					Benchmark Dose
		Model	frequentist Log-Logistic v1.0				BMD	499.675
		Dataset Name	DataSet Name1				BMDL	359.848
		User notes	[Add user notes here]				BMDU	Infinity
							AIC	81.1513
		Dose-Response Model	P[dose] = g+(1-g)/[1+exp(-a-b*Log(dose))]				P-value	NA
							D.O.F.	0
		Model Options					Chi2	6.52681e-07
		Risk Type	Extra Risk
		BMR	0.1				Model Parameters
		Confidence Level	0.95				# of Parameters	3
		Background	Estimated				Variable	Estimate
							g	0.0377209
		Model Data					a	-75.6142
		Dependent Variable	[Dose]				b	11.8149
		Independent Variable	[Incidence]
		Total # of Observations	3				Goodness of Fit
							Dose	Estimated Probability	Expected	Observed	Size	Scaled Residual
							0	0.0377209	1.99921	2	53	0.000571016
							250	0.0377508	2.00079	2	53	-0.000571508
							500	0.134615	7	7	52	4.2147e-07
							Analysis of Deviance
							Model	Log Likelihood	# of Parameters	Deviance	Test d.f.	P Value
							Full Model	-37.5756	0	-	-	-
							Fitted Model	-37.5756	3	6.52367e-07	0	NA
							Reduced Model	-39.9196	1	4.68789	2	0.0959482

## Sheet: freq-mst2-rest-opt1
			Dichotomous Results
							BMDS 3.1
		Return to Summary
	User Input					Model Results
		Info					Benchmark Dose
		Model	frequentist Multistage degree 2 v1.0				BMD	507.9
		Dataset Name	DataSet Name1				BMDL	348.104
		User notes	[Add user notes here]				BMDU	Infinity
							AIC	79.6228
		Dose-Response Model	P[dose] = g + (1-g)*[1-exp(-b1*dose^1-b2*dose^2 - ...)]				P-value	0.505599
							D.O.F.	1
		Model Options					Chi2	0.443164
		Risk Type	Extra Risk				Cancer Slope Factor	0.00028727
		BMR	0.1
		Confidence Level	0.95				Model Parameters
		Background	Estimated				# of Parameters	3
							Variable	Estimate
		Model Data					g	0.0305489
		Dependent Variable	[Dose]				b1	0
		Independent Variable	[Incidence]				b2	4.08434e-07
		Total # of Observations	3
							Goodness of Fit
							Dose	Estimated Probability	Expected	Observed	Size	Scaled Residual
							0	0.0305489	1.61909	2	53	0.304032
							250	0.054983	2.9141	2	53	-0.550835
							500	0.124652	6.4819	7	52	0.217506
							Analysis of Deviance
							Model	Log Likelihood	# of Parameters	Deviance	Test d.f.	P Value
							Full Model	-37.5756	0	-	-	-
							Fitted Model	-37.8114	2	0.471538	1	0.492281
							Reduced Model	-39.9196	1	4.68789	2	0.0959482

## Sheet: freq-mst1-rest-opt1
			Dichotomous Results
							BMDS 3.1
		Return to Summary
	User Input					Model Results
		Info					Benchmark Dose
		Model	frequentist Multistage degree 1 v1.0				BMD	626.26
		Dataset Name	DataSet Name1				BMDL	310.089
		User notes	[Add user notes here]				BMDU	Infinity
							AIC	80.606
		Dose-Response Model	P[dose] = g + (1-g)*[1-exp(-b1*dose^1-b2*dose^2 - ...)]				P-value	0.251099
							D.O.F.	1
		Model Options					Chi2	1.31718
		Risk Type	Extra Risk				Cancer Slope Factor	0.000322489
		BMR	0.1
		Confidence Level	0.95				Model Parameters
		Background	Estimated				# of Parameters	3
							Variable	Estimate
		Model Data					g	0.0306163
		Dependent Variable	[Dose]				b1	0.000168238
		Independent Variable	[Incidence]				b2	0
		Total # of Observations	3
							Goodness of Fit
							Dose	Estimated Probability	Expected	Observed	Size	Scaled Residual
							0	0.0306163	1.62266	2	53	0.300861
							250	0.0705425	3.73875	2	53	-0.932737
							500	0.108824	5.65886	7	52	0.597212
							Analysis of Deviance
							Model	Log Likelihood	# of Parameters	Deviance	Test d.f.	P Value
							Full Model	-37.5756	0	-	-	-
							Fitted Model	-38.303	2	1.45471	1	0.227774
							Reduced Model	-39.9196	1	4.68789	2	0.0959482

## Sheet: freq-wei-rest-opt1
			Dichotomous Results
							BMDS 3.1
		Return to Summary
	User Input					Model Results
		Info					Benchmark Dose
		Model	frequentist Weibull v1.0				BMD	499.676
		Dataset Name	DataSet Name1				BMDL	361.475
		User notes	[Add user notes here]				BMDU	Infinity
							AIC	81.1513
		Dose-Response Model	P[dose] = g + (1-g)*[1-exp(-b*dose^a)]				P-value	NA
							D.O.F.	0
		Model Options					Chi2	1.16318e-06
		Risk Type	Extra Risk
		BMR	0.1				Model Parameters
		Confidence Level	0.95				# of Parameters	3
		Background	Estimated				Variable	Estimate
							g	0.0377159
		Model Data					a	11.3209
		Dependent Variable	[Dose]				b	2.95867e-32
		Independent Variable	[Incidence]
		Total # of Observations	3				Goodness of Fit
							Dose	Estimated Probability	Expected	Observed	Size	Scaled Residual
							0	0.0377159	1.99894	2	53	0.000762253
							250	0.0377558	2.00106	2	53	-0.00076299
							500	0.134615	7	7	52	4.85726e-07
							Analysis of Deviance
							Model	Log Likelihood	# of Parameters	Deviance	Test d.f.	P Value
							Full Model	-37.5756	0	-	-	-
							Fitted Model	-37.5756	3	1.16287e-06	0	NA
							Reduced Model	-39.9196	1	4.68789	2	0.0959482

## Sheet: freq-dhl-unrest-opt1
			Dichotomous Results
							BMDS 3.1
		Return to Summary
	User Input					Model Results
		Info					Benchmark Dose
		Model	frequentist Dichotomous Hill v1.0				BMD	499.622
		Dataset Name	DataSet Name1				BMDL	80.1749
		User notes	[Add user notes here]				BMDU	Infinity
							AIC	83.1513
		Dose-Response Model	P[dose] = v*g +(v-v*g)/[1+exp(-a-b*Log(dose))]				P-value	65535
							D.O.F.	-1
		Model Options					Chi2	4.04035e-06
		Risk Type	Extra Risk
		BMR	0.1				Model Parameters
		Confidence Level	0.95				# of Parameters	4
		Background	Estimated				Variable	Estimate
							g	0.0376985
		Model Data					v	0.955352
		Dependent Variable	[Dose]				a	-67.4402
		Independent Variable	[Incidence]				b	10.5078
		Total # of Observations	3
							Goodness of Fit
							Dose	Estimated Probability	Expected	Observed	Size	Scaled Residual
							0	0.0376985	1.99802	2	53	0.00142906
							250	0.0377729	2.00196	2	53	-0.00141346
							500	0.134616	7.00004	7	52	-1.64432e-05
							Analysis of Deviance
							Model	Log Likelihood	# of Parameters	Deviance	Test d.f.	P Value
							Full Model	-37.5756	0	-	-	-
							Fitted Model	-37.5756	4	4.04001e-06	-1

## Sheet: freq-log-unrest-opt1
			Dichotomous Results
							BMDS 3.1
		Return to Summary
	User Input					Model Results
		Info					Benchmark Dose
		Model	frequentist Logistic v1.0				BMD	501.744
		Dataset Name	DataSet Name1				BMDL	365.183
		User notes	[Add user notes here]				BMDU	Infinity
							AIC	79.9019
		Dose-Response Model	P[dose] = 1/[1+exp(-a-b*dose)]				P-value	0.39735
							D.O.F.	1
		Model Options					Chi2	0.716331
		Risk Type	Extra Risk
		BMR	0.1				Model Parameters
		Confidence Level	0.95				# of Parameters	2
		Background	Estimated				Variable	Estimate
							a	-3.58095
		Model Data					b	0.00324749
		Dependent Variable	[Dose]
		Independent Variable	[Incidence]				Goodness of Fit
		Total # of Observations	3				Dose	Estimated Probability	Expected	Observed	Size	Scaled Residual
							0	0.0270947	1.43602	2	53	0.477145
							250	0.0590182	3.12796	2	53	-0.657466
							500	0.12377	6.43602	7	52	0.23749
							Analysis of Deviance
							Model	Log Likelihood	# of Parameters	Deviance	Test d.f.	P Value
							Full Model	-37.5756	0	-	-	-
							Fitted Model	-37.951	2	0.750675	1	0.386262
							Reduced Model	-39.9196	1	4.68789	2	0.0959482

[truncated: 3 more sheets: freq-lnp-unrest-opt1, freq-pro-unrest-opt1, DichoMA-option1]
