# Supplementary material for: New aspects in deriving health-based guidance values for bromate in swimming pool water
Source: Arch Toxicol. 2022 Apr 6;96(6):1623–59. doi: 10.1007/s00204-022-03255-9 (PMC9095538; doi:10.1007/s00204-022-03255-9)
Supplement: Supplementary file 35 — Supplementary file35 (XLSX 353 KB) [file 204_2022_3255_MOESM35_ESM.xlsx]

## Sheet: Hidden
Template Version	4				Models
Analysis Name	deAngelo thyroid tumours				Cont Rest Frequentist	Cont Unrest Frequentist	Cont Bayesian	Cont MA	Cont MA Wts	Dicho Rest Frequentist	Dicho Unrest Frequentist	Dicho Bayesian	Dicho MA	Dicho MA Wts	Nested Rest	Nested Unrest
Analysis Description					1,1,2,1,1	2,0,1,0,0	2,2,2,2,2	2,2,2,2,2		0,1,2,1,0,1,2,2,1	1,0,1,0,1,0,1,0,0	0,0,0,0,0,0,0,0,0	1,1,1,1,1,1,1,1,1	0,111111111111111,0,111111111111111,0,111111111111111,0,111111111111111,0,111111111111111,0,111111111111111,0,111111111111111,0,111111111111111,0,111111111111111	1,2	0,2
Chosen Model Type	2	BMDS Version	BMDS 3.1
App Location	C:\Program Files\EPA Software\BMDS 3.1\bmds3.xlsm	Output Dir	D:\TomsDaten\DGT\Bromat\BMD\BMDS_PROAST
1	DataSets				enable	name	dType	range	mscomboDeg	mscomboBgType	mscomboBg	contAdvDir	OptionSets
	DataSet Name1				1	DataSet Name1	3	$B$7:$D$17	1	1	0		Continuous	1
	[Add user notes here]												BMRType	1
	Dose	N	Incidence										BMRF	1
	[Dose]	[N]	[Incidence]										Tail Prob	0.01
	0	19	0										ConfLevel	0.95
	15	19	0										Dist	1
	30	20	0										Variance	1
	60	24	1										PolyRest	1
	125	24	0										Background	0
	250	20	3
	500	20	7										Dichotomous	1
													RiskType	1
													BMR	0.1
													ConfLevel	0.95
													BackgroundType	1
													Background	-9999
													MSCombo	1
													RiskType	1
													BMR	0.1
													ConfLevel	0.95
													Nested	1
													RiskType	1
													BMR	0.1
													ConfLevel	0.95
													LSC	1
													BackgroundType	1
													Background	-9999
													Iterations	1000
													SeedType	1
													Seed	-9999
													Logic Settings
													TRUE
													FALSE
													3
													On	On	On	N/A	Unusable Bin	BMD not estimated
													On	On	On	N/A	Unusable Bin	BMDL not estimated
													Off	Off	Off	N/A	No Bin Change (Warning)	BMDU not estimated
													On	On	On	N/A	Unusable Bin	AIC not estimated
													On	Off	Off	0.05	Questionable Bin	Constant variance test failed (Test 2 p-value < 0,05)
													On	Off	Off	0.05	Questionable Bin	Non-constant variance test failed (Test 3 p-value < 0,05)
													On	On	On	0.1	Questionable Bin	Goodness of fit p-value < 0,1
													Off	On	Off	0.05	Questionable Bin	Goodness of fit p-value < 0,05
													On	On	On	20	Questionable Bin	BMD/BMDL ratio > 20
													On	On	On	5	No Bin Change (Warning)	BMD/BMDL ratio > 5
													On	On	On	2	Questionable Bin	|Residual for Dose Group Near BMD| > 2
													Off	Off	Off	N/A	No Bin Change (Warning)	BMDS output file included warning
													On	On	On	1	No Bin Change (Warning)	BMD higher than maximum dose
													On	On	On	1	No Bin Change (Warning)	BMDL higher than maximum dose
													On	On	On	3	No Bin Change (Warning)	BMD 3x lower than lowest non-zero dose
													On	On	On	3	No Bin Change (Warning)	BMDL 3x lower than lowest non-zero dose
													On	On	On	10	Questionable Bin	BMD 10x lower than lowest non-zero dose
													On	On	On	10	Questionable Bin	BMDL 10x lower than lowest non-zero dose
													On	On	On	2	No Bin Change (Warning)	|Residual at control| > 2
													On	Off	Off	1.5	No Bin Change (Warning)	Modeled control response std. dev. >|1,5| actual response std. dev.
													On	On	On	NA	Questionable Bin	d.f.=0, saturated model (Goodness of fit test cannot be calculated)
													Report Settings
													Continuous Input	1,1,1,1,1,1,1,1,1,1,1,1,1,1,1,1
													Continuous Output	1,1,1,1,1,1,2,1,1,1
													Dichotomous Input	1,1,1,1,1,1,1,1,1,1,1,1
													Dichotomous Output	1,1,1,1,1,1,1,1,2,1,1
													MSCombo Input	1,1,1,1,1
													MSCombo Output	1,1,1,1
													Nested Input	1,1,1,1,1,1,1,1,1,1,1,1,1,1
													Nested Output	1,1,1,1,1,1,1,2,1,1,1,1,1,1,1,1
													Print Data Page	1
													Print Info Page	1
													Print Summary Results	1
													Print Summary Chart	1
													Print Model Result	1
													Print Model Chart	1
													Print All Models	1

## Sheet: Summary
						BMDS 3.1
	DataSet Name1					deAngelo thyroid tumours
	[Add user notes here]										Color Key
	Dose	N	Incidence			Analysis Description					Recommended frequentist model
	[Dose]	[N]	[Incidence]								Model averaging
	0	19	0
	15	19	0
	30	20	0
	60	24	1
	125	24	0
	250	20	3
	500	20	7
																		Standard Excel tools can be used to expand or modify graphs
	Option set #1		Scroll right to see summary plot ->
	Model	Analysis Type	Restriction	RiskType	BMRF	BMD	BMDL	BMDU	P Value	AIC	Unnormalized Log Posterior Probability	Scaled Residual for Dose Group near BMD	Scaled Residual for Control Dose Group	BMDS Recommendation	BMDS Recommendation Notes
	Gamma	frequentist	Restricted	Extra Risk	0.1	206.9	132.658	292.234	0.579885	60.5479	-	0.217194	-0.000537949	Viable - Alternate
	Log-Logistic	frequentist	Restricted	Extra Risk	0.1	207.433	130.979	294.031	0.708478	58.5403	-	0.212194	-0.000537931	Viable - Alternate
	Multistage Degree 6	frequentist	Restricted	Extra Risk	0.1	222.659	137.014	371.044	0.6165	60.4565	-	0.407146	-0.000537931	Viable - Alternate
	Multistage Degree 5	frequentist	Restricted	Extra Risk	0.1	222.653	137.014	360.46	0.447322	62.4565	-	0.407068	-0.000921145	Viable - Alternate
	Multistage Degree 4	frequentist	Restricted	Extra Risk	0.1	222.663	137.013	349.656	0.616505	60.4565	-	0.407192	-0.000537931	Viable - Alternate
	Multistage Degree 3	frequentist	Restricted	Extra Risk	0.1	222.631	137.014	338.823	0.616586	60.4565	-	0.406833	-0.000537931	Viable - Alternate
	Multistage Degree 2	frequentist	Restricted	Extra Risk	0.1	222.466	137.015	317.528	0.752295	58.4565	-	0.404683	-0.000537931	Viable - Recommended	Lowest AIC
	Multistage Degree 1	frequentist	Restricted	Extra Risk	0.1	173.095	109.3	297.704	0.658506	60.6304	-	-1.37743	-0.000538988	Viable - Alternate
	Weibull	frequentist	Restricted	Extra Risk	0.1	212.706	133.869	298.961	0.730917	58.4962	-	0.288396	-0.000537931	Viable - Alternate
	Dichotomous Hill	frequentist	Unrestricted	Extra Risk	0.1	207.433	130.976	294.03	0.400168	62.5403	-	0.212169	-0.000553167	Viable - Alternate
	Logistic	frequentist	Unrestricted	Extra Risk	0.1	299.846	237.841	371.832	0.570734	59.8937	-	1.23479	-0.461657	Viable - Alternate
	Log-Probit	frequentist	Unrestricted	Extra Risk	0.1	2.35389e+08	0	Infinity	<0.0001	84.0352	-	4.65368	-1.24425	Unusable	BMD computation failed; lower limit includes zero_x000D_ BMDL not estimated_x000D_ Goodness of fit p-value < 0.1_x000D_ Goodness of fit p-value < 0.05_x000D_ |Residual for Dose Group Near BMD| > 2_x000D_ BMD higher than maximum dose
	Probit	frequentist	Unrestricted	Extra Risk	0.1	277.825	218.31	352.202	0.628022	59.3334	-	1.00051	-0.38803	Viable - Alternate
	Model Average	bayesian MA	-	Extra Risk	0.1	256.088	161.983	358.733	-	-	-	-	-

## Sheet: Abbreviations
Dichotomous Models
Abbreviation	Model Name
dhl	Dichotomous Hill
gam	Gamma
log	Logistic
lnl	Log-Logistic
lnp	Log-Probit
mst	Multistage
pro	Probit
qln	Quantal Linear
wei	Weibull

## Sheet: freq-gam-rest-opt1
			Dichotomous Results
							BMDS 3.1
		Return to Summary
	User Input					Model Results
		Info					Benchmark Dose
		Model	frequentist Gamma v1.0				BMD	206.9
		Dataset Name	DataSet Name1				BMDL	132.658
		User notes	[Add user notes here]				BMDU	292.234
							AIC	60.5479
		Dose-Response Model	P[dose]= g+(1-g)*CumGamma[b*dose,a]				P-value	0.579885
							D.O.F.	4
		Model Options					Chi2	2.86956
		Risk Type	Extra Risk
		BMR	0.1				Model Parameters
		Confidence Level	0.95				# of Parameters	3
		Background	Estimated				Variable	Estimate
							g	1.5231e-08
		Model Data					a	1.82804
		Dependent Variable	[Dose]				b	0.00215027
		Independent Variable	[Incidence]
		Total # of Observations	7				Goodness of Fit
							Dose	Estimated Probability	Expected	Observed	Size	Scaled Residual
							0	1.5231e-08	2.89389e-07	0	19	-0.000537949
							15	0.00107124	0.0203536	0	19	-0.142743
							30	0.00372533	0.0745066	0	20	-0.273469
							60	0.0126915	0.304595	1	24	1.26809
							125	0.0444333	1.0664	0	24	-1.0564
							250	0.133483	2.66966	3	20	0.217194
							500	0.343996	6.87991	7	20	0.0565266
							Analysis of Deviance
							Model	Log Likelihood	# of Parameters	Deviance	Test d.f.	P Value
							Full Model	-25.56	0	-	-	-
							Fitted Model	-27.2739	3	3.42781	4	0.48894
							Reduced Model	-39.0176	1	26.9152	6	0.000150203

## Sheet: freq-lnl-rest-opt1
			Dichotomous Results
							BMDS 3.1
		Return to Summary
	User Input					Model Results
		Info					Benchmark Dose
		Model	frequentist Log-Logistic v1.0				BMD	207.433
		Dataset Name	DataSet Name1				BMDL	130.979
		User notes	[Add user notes here]				BMDU	294.031
							AIC	58.5403
		Dose-Response Model	P[dose] = g+(1-g)/[1+exp(-a-b*Log(dose))]				P-value	0.708478
							D.O.F.	5
		Model Options					Chi2	2.94492
		Risk Type	Extra Risk
		BMR	0.1				Model Parameters
		Confidence Level	0.95				# of Parameters	3
		Background	Estimated				Variable	Estimate
							g	1.523e-08
		Model Data					a	-11.6246
		Dependent Variable	[Dose]				b	1.76715
		Independent Variable	[Incidence]
		Total # of Observations	7				Goodness of Fit
							Dose	Estimated Probability	Expected	Observed	Size	Scaled Residual
							0	1.523e-08	2.8937e-07	0	19	-0.000537931
							15	0.00106993	0.0203287	0	19	-0.142655
							30	0.00363247	0.0726493	0	20	-0.270026
							60	0.0122572	0.294172	1	24	1.30941
							125	0.0434268	1.04224	0	24	-1.04382
							250	0.133845	2.67689	3	20	0.212194
							500	0.344684	6.89368	7	20	0.0500227
							Analysis of Deviance
							Model	Log Likelihood	# of Parameters	Deviance	Test d.f.	P Value
							Full Model	-25.56	0	-	-	-
							Fitted Model	-27.2701	2	3.42018	5	0.635498
							Reduced Model	-39.0176	1	26.9152	6	0.000150203

## Sheet: freq-mst6-rest-opt1
			Dichotomous Results
							BMDS 3.1
		Return to Summary
	User Input					Model Results
		Info					Benchmark Dose
		Model	frequentist Multistage degree 6 v1.0				BMD	222.659
		Dataset Name	DataSet Name1				BMDL	137.014
		User notes	[Add user notes here]				BMDU	371.044
							AIC	60.4565
		Dose-Response Model	P[dose] = g + (1-g)*[1-exp(-b1*dose^1-b2*dose^2 - ...)]				P-value	0.6165
							D.O.F.	4
		Model Options					Chi2	2.65847
		Risk Type	Extra Risk				Cancer Slope Factor	0.000729852
		BMR	0.1
		Confidence Level	0.95				Model Parameters
		Background	Estimated				# of Parameters	7
							Variable	Estimate
		Model Data					g	1.523e-08
		Dependent Variable	[Dose]				b1	0.000149926
		Independent Variable	[Incidence]				b2	1.44685e-06
		Total # of Observations	7				b3	2.24065e-11
							b4	0
							b5	0
							b6	0
							Goodness of Fit
							Dose	Estimated Probability	Expected	Observed	Size	Scaled Residual
							0	1.523e-08	2.8937e-07	0	19	-0.000537931
							15	0.00257122	0.0488531	0	19	-0.221312
							30	0.00578379	0.115676	0	20	-0.341099
							60	0.0141086	0.338607	1	24	1.14471
							125	0.0405467	0.973121	0	24	-1.0071
							250	0.120375	2.40751	3	20	0.407146
							500	0.355627	7.11254	7	20	-0.0525672
							Analysis of Deviance
							Model	Log Likelihood	# of Parameters	Deviance	Test d.f.	P Value
							Full Model	-25.56	0	-	-	-
							Fitted Model	-27.2283	3	3.33645	4	0.503178
							Reduced Model	-39.0176	1	26.9152	6	0.000150203

## Sheet: freq-mst5-rest-opt1
			Dichotomous Results
							BMDS 3.1
		Return to Summary
	User Input					Model Results
		Info					Benchmark Dose
		Model	frequentist Multistage degree 5 v1.0				BMD	222.653
		Dataset Name	DataSet Name1				BMDL	137.014
		User notes	[Add user notes here]				BMDU	360.46
							AIC	62.4565
		Dose-Response Model	P[dose] = g + (1-g)*[1-exp(-b1*dose^1-b2*dose^2 - ...)]				P-value	0.447322
							D.O.F.	3
		Model Options					Chi2	2.65852
		Risk Type	Extra Risk				Cancer Slope Factor	0.000729853
		BMR	0.1
		Confidence Level	0.95				Model Parameters
		Background	Estimated				# of Parameters	6
							Variable	Estimate
		Model Data					g	4.46583e-08
		Dependent Variable	[Dose]				b1	0.000149894
		Independent Variable	[Incidence]				b2	1.44726e-06
		Total # of Observations	7				b3	2.16663e-11
							b4	0
							b5	0
							Goodness of Fit
							Dose	Estimated Probability	Expected	Observed	Size	Scaled Residual
							0	4.46583e-08	8.48508e-07	0	19	-0.000921145
							15	0.00257084	0.048846	0	19	-0.221296
							30	0.00578318	0.115664	0	20	-0.341081
							60	0.014108	0.338592	1	24	1.14476
							125	0.0405476	0.973141	0	24	-1.00711
							250	0.120381	2.40761	3	20	0.407068
							500	0.355623	7.11245	7	20	-0.0525278
							Analysis of Deviance
							Model	Log Likelihood	# of Parameters	Deviance	Test d.f.	P Value
							Full Model	-25.56	0	-	-	-
							Fitted Model	-27.2283	4	3.33645	3	0.342601
							Reduced Model	-39.0176	1	26.9152	6	0.000150203

## Sheet: freq-mst4-rest-opt1
			Dichotomous Results
							BMDS 3.1
		Return to Summary
	User Input					Model Results
		Info					Benchmark Dose
		Model	frequentist Multistage degree 4 v1.0				BMD	222.663
		Dataset Name	DataSet Name1				BMDL	137.013
		User notes	[Add user notes here]				BMDU	349.656
							AIC	60.4565
		Dose-Response Model	P[dose] = g + (1-g)*[1-exp(-b1*dose^1-b2*dose^2 - ...)]				P-value	0.616505
							D.O.F.	4
		Model Options					Chi2	2.65845
		Risk Type	Extra Risk				Cancer Slope Factor	0.000729859
		BMR	0.1
		Confidence Level	0.95				Model Parameters
		Background	Estimated				# of Parameters	5
							Variable	Estimate
		Model Data					g	1.523e-08
		Dependent Variable	[Dose]				b1	0.000149944
		Independent Variable	[Incidence]				b2	1.44663e-06
		Total # of Observations	7				b3	2.2811e-11
							b4	0
							Goodness of Fit
							Dose	Estimated Probability	Expected	Observed	Size	Scaled Residual
							0	1.523e-08	2.8937e-07	0	19	-0.000537931
							15	0.00257143	0.0488571	0	19	-0.221321
							30	0.00578412	0.115682	0	20	-0.341109
							60	0.0141089	0.338615	1	24	1.14469
							125	0.0405462	0.973108	0	24	-1.00709
							250	0.120372	2.40745	3	20	0.407192
							500	0.355629	7.11257	7	20	-0.0525847
							Analysis of Deviance
							Model	Log Likelihood	# of Parameters	Deviance	Test d.f.	P Value
							Full Model	-25.56	0	-	-	-
							Fitted Model	-27.2283	3	3.33645	4	0.503178
							Reduced Model	-39.0176	1	26.9152	6	0.000150203

## Sheet: freq-mst3-rest-opt1
			Dichotomous Results
							BMDS 3.1
		Return to Summary
	User Input					Model Results
		Info					Benchmark Dose
		Model	frequentist Multistage degree 3 v1.0				BMD	222.631
		Dataset Name	DataSet Name1				BMDL	137.014
		User notes	[Add user notes here]				BMDU	338.823
							AIC	60.4565
		Dose-Response Model	P[dose] = g + (1-g)*[1-exp(-b1*dose^1-b2*dose^2 - ...)]				P-value	0.616586
							D.O.F.	4
		Model Options					Chi2	2.65799
		Risk Type	Extra Risk				Cancer Slope Factor	0.000729852
		BMR	0.1
		Confidence Level	0.95				Model Parameters
		Background	Estimated				# of Parameters	4
							Variable	Estimate
		Model Data					g	1.523e-08
		Dependent Variable	[Dose]				b1	0.000149901
		Independent Variable	[Incidence]				b2	1.44812e-06
		Total # of Observations	7				b3	1.92278e-11
							Goodness of Fit
							Dose	Estimated Probability	Expected	Observed	Size	Scaled Residual
							0	1.523e-08	2.8937e-07	0	19	-0.000537931
							15	0.00257111	0.0488512	0	19	-0.221308
							30	0.00578409	0.115682	0	20	-0.341108
							60	0.014111	0.338663	1	24	1.14452
							125	0.0405568	0.973363	0	24	-1.00723
							250	0.120396	2.40792	3	20	0.406833
							500	0.355567	7.11135	7	20	-0.0520131
							Analysis of Deviance
							Model	Log Likelihood	# of Parameters	Deviance	Test d.f.	P Value
							Full Model	-25.56	0	-	-	-
							Fitted Model	-27.2283	3	3.33645	4	0.503178
							Reduced Model	-39.0176	1	26.9152	6	0.000150203

## Sheet: freq-mst2-rest-opt1
			Dichotomous Results
							BMDS 3.1
		Return to Summary
	User Input					Model Results
		Info					Benchmark Dose
		Model	frequentist Multistage degree 2 v1.0				BMD	222.466
		Dataset Name	DataSet Name1				BMDL	137.015
		User notes	[Add user notes here]				BMDU	317.528
							AIC	58.4565
		Dose-Response Model	P[dose] = g + (1-g)*[1-exp(-b1*dose^1-b2*dose^2 - ...)]				P-value	0.752295
							D.O.F.	5
		Model Options					Chi2	2.65957
		Risk Type	Extra Risk				Cancer Slope Factor	0.000729845
		BMR	0.1
		Confidence Level	0.95				Model Parameters
		Background	Estimated				# of Parameters	3
							Variable	Estimate
		Model Data					g	1.523e-08
		Dependent Variable	[Dose]				b1	0.000149003
		Independent Variable	[Incidence]				b2	1.4591e-06
		Total # of Observations	7
							Goodness of Fit
							Dose	Estimated Probability	Expected	Observed	Size	Scaled Residual
							0	1.523e-08	2.8937e-07	0	19	-0.000537931
							15	0.00256007	0.0486414	0	19	-0.220831
							30	0.0057666	0.115332	0	20	-0.340589
							60	0.0140927	0.338225	1	24	1.14601
							125	0.0405775	0.973861	0	24	-1.0075
							250	0.120537	2.41075	3	20	0.404683
							500	0.355497	7.10994	7	20	-0.0513581
							Analysis of Deviance
							Model	Log Likelihood	# of Parameters	Deviance	Test d.f.	P Value
							Full Model	-25.56	0	-	-	-
							Fitted Model	-27.2283	2	3.33646	5	0.648265
							Reduced Model	-39.0176	1	26.9152	6	0.000150203

[truncated: 7 more sheets: freq-mst1-rest-opt1, freq-wei-rest-opt1, freq-dhl-unrest-opt1, freq-log-unrest-opt1, freq-lnp-unrest-opt1, freq-pro-unrest-opt1, DichoMA-option1]
