# Supplementary material for: New aspects in deriving health-based guidance values for bromate in swimming pool water
Source: Arch Toxicol. 2022 Apr 6;96(6):1623–59. doi: 10.1007/s00204-022-03255-9 (PMC9095538; doi:10.1007/s00204-022-03255-9)
Supplement: Supplementary file 37 — Supplementary file37 (TXT 0 KB) [file 204_2022_3255_MOESM37_ESM.txt]

Doseppm animalno incidence
0 36 0
20 39 5
100 43 4
200 35 6
400 30 16
