# Supplementary material for: New aspects in deriving health-based guidance values for bromate in swimming pool water
Source: Arch Toxicol. 2022 Apr 6;96(6):1623–59. doi: 10.1007/s00204-022-03255-9 (PMC9095538; doi:10.1007/s00204-022-03255-9)
Supplement: Supplementary file 38 — Supplementary file38 (XLSX 312 KB) [file 204_2022_3255_MOESM38_ESM.xlsx]

## Sheet: Hidden
Template Version	4				Models
Analysis Name					Cont Rest Frequentist	Cont Unrest Frequentist	Cont Bayesian	Cont MA	Cont MA Wts	Dicho Rest Frequentist	Dicho Unrest Frequentist	Dicho Bayesian	Dicho MA	Dicho MA Wts	Nested Rest	Nested Unrest
Analysis Description					1,1,2,1,1	2,0,1,0,0	2,2,2,2,2	2,2,2,2,2		0,1,2,1,0,1,2,2,1	1,0,1,0,1,0,1,0,0	0,0,0,0,0,0,0,0,0	1,1,1,1,1,1,1,1,1	0,111111111111111,0,111111111111111,0,111111111111111,0,111111111111111,0,111111111111111,0,111111111111111,0,111111111111111,0,111111111111111,0,111111111111111	1,2	0,2
Chosen Model Type	2	BMDS Version	BMDS 3.1
App Location	C:\Program Files\EPA Software\BMDS 3.1\bmds3.xlsm	Output Dir	D:\Daten\bwrt56\Desktop
1	DataSets				enable	name	dType	range	mscomboDeg	mscomboBgType	mscomboBg	contAdvDir	OptionSets
	DataSet Name1				1	DataSet Name1	3	$B$7:$D$15	1	1	0		Continuous	1
	[Add user notes here]												BMRType	1
	Dose	N	Incidence										BMRF	1
	[Dose]	[N]	[Incidence]										Tail Prob	0.01
	0	36	0										ConfLevel	0.95
	20	39	5										Dist	1
	100	43	4										Variance	1
	200	35	6										PolyRest	1
	400	30	16										Background	0
													Dichotomous	1
													RiskType	1
													BMR	0.1
													ConfLevel	0.95
													BackgroundType	1
													Background	-9999
													MSCombo	1
													RiskType	1
													BMR	0.1
													ConfLevel	0.95
													Nested	1
													RiskType	1
													BMR	0.1
													ConfLevel	0.95
													LSC	1
													BackgroundType	1
													Background	-9999
													Iterations	1000
													SeedType	1
													Seed	-9999
													Logic Settings
													TRUE
													FALSE
													3
													On	On	On	N/A	Unusable Bin	BMD not estimated
													On	On	On	N/A	Unusable Bin	BMDL not estimated
													Off	Off	Off	N/A	No Bin Change (Warning)	BMDU not estimated
													On	On	On	N/A	Unusable Bin	AIC not estimated
													On	Off	Off	0.05	Questionable Bin	Constant variance test failed (Test 2 p-value < 0,05)
													On	Off	Off	0.05	Questionable Bin	Non-constant variance test failed (Test 3 p-value < 0,05)
													On	On	On	0.1	Questionable Bin	Goodness of fit p-value < 0,1
													Off	On	Off	0.05	Questionable Bin	Goodness of fit p-value < 0,05
													On	On	On	20	Questionable Bin	BMD/BMDL ratio > 20
													On	On	On	5	No Bin Change (Warning)	BMD/BMDL ratio > 5
													On	On	On	2	Questionable Bin	|Residual for Dose Group Near BMD| > 2
													Off	Off	Off	N/A	No Bin Change (Warning)	BMDS output file included warning
													On	On	On	1	No Bin Change (Warning)	BMD higher than maximum dose
													On	On	On	1	No Bin Change (Warning)	BMDL higher than maximum dose
													On	On	On	3	No Bin Change (Warning)	BMD 3x lower than lowest non-zero dose
													On	On	On	3	No Bin Change (Warning)	BMDL 3x lower than lowest non-zero dose
													On	On	On	10	Questionable Bin	BMD 10x lower than lowest non-zero dose
													On	On	On	10	Questionable Bin	BMDL 10x lower than lowest non-zero dose
													On	On	On	2	No Bin Change (Warning)	|Residual at control| > 2
													On	Off	Off	1.5	No Bin Change (Warning)	Modeled control response std. dev. >|1,5| actual response std. dev.
													On	On	On	NA	Questionable Bin	d.f.=0, saturated model (Goodness of fit test cannot be calculated)
													Report Settings
													Continuous Input	1,1,1,1,1,1,1,1,1,1,1,1,1,1,1,1
													Continuous Output	1,1,1,1,1,1,2,1,1,1
													Dichotomous Input	1,1,1,1,1,1,1,1,1,1,1,1
													Dichotomous Output	1,1,1,1,1,1,1,1,2,1,1
													MSCombo Input	1,1,1,1,1
													MSCombo Output	1,1,1,1
													Nested Input	1,1,1,1,1,1,1,1,1,1,1,1,1,1
													Nested Output	1,1,1,1,1,1,1,2,1,1,1,1,1,1,1,1
													Print Data Page	1
													Print Info Page	1
													Print Summary Results	1
													Print Summary Chart	1
													Print Model Result	1
													Print Model Chart	1
													Print All Models	1

## Sheet: Summary
						BMDS 3.1
	DataSet Name1					Analysis Name
	[Add user notes here]										Color Key
	Dose	N	Incidence			Analysis Description					Recommended frequentist model
	[Dose]	[N]	[Incidence]								Model averaging
	0	36	0
	20	39	5
	100	43	4
	200	35	6
	400	30	16
																		Standard Excel tools can be used to expand or modify graphs
	Option set #1		Scroll right to see summary plot ->
	Model	Analysis Type	Restriction	RiskType	BMRF	BMD	BMDL	BMDU	P Value	AIC	Unnormalized Log Posterior Probability	Scaled Residual for Dose Group near BMD	Scaled Residual for Control Dose Group	BMDS Recommendation	BMDS Recommendation Notes
	Gamma	frequentist	Restricted	Extra Risk	0.1	187.429	65.9264	305.485	0.0896228	142.942	-	-0.123701	-1.63886	Questionable	_x000D_ Goodness of fit p-value < 0.1
	Log-Logistic	frequentist	Restricted	Extra Risk	0.1	187.783	89.785	350.729	0.0894133	142.918	-	-0.107568	-1.63238	Questionable	_x000D_ Goodness of fit p-value < 0.1
	Multistage Degree 4	frequentist	Restricted	Extra Risk	0.1	157.165	70.6739	268.016	0.0790127	142.168	-	-0.149385	-1.36945	Questionable	_x000D_ Goodness of fit p-value < 0.1
	Multistage Degree 3	frequentist	Restricted	Extra Risk	0.1	159.24	70.4267	244.791	0.0759135	142.37	-	-0.264607	-1.41186	Questionable	_x000D_ Goodness of fit p-value < 0.1
	Multistage Degree 2	frequentist	Restricted	Extra Risk	0.1	154.832	64.7869	204.715	0.0581137	143.063	-	-0.498012	-1.48189	Questionable	_x000D_ Goodness of fit p-value < 0.1
	Multistage Degree 1	frequentist	Restricted	Extra Risk	0.1	78.1137	54.2295	123.09	0.027133	143.118	-	-1.03318	-0.985876	Questionable	_x000D_ Goodness of fit p-value < 0.1_x000D_ Goodness of fit p-value < 0.05
	Weibull	frequentist	Restricted	Extra Risk	0.1	185.33	66.6989	333.577	0.086593	142.869	-	-0.104972	-1.60877	Questionable	_x000D_ Goodness of fit p-value < 0.1
	Dichotomous Hill	frequentist	Unrestricted	Extra Risk	0.1	39.3155	8.95569	76.7466	0.00779646	145.569	-	1.66224	-0.000740459	Questionable	_x000D_ Goodness of fit p-value < 0.1_x000D_ Goodness of fit p-value < 0.05
	Logistic	frequentist	Unrestricted	Extra Risk	0.1	153.714	125.23	189.036	0.139202	140.552	-	-0.351095	-1.39393	Viable - Recommended	Lowest AIC
	Log-Probit	frequentist	Unrestricted	Extra Risk	0.1	190.534	110.215	377.501	0.09323	143.022	-	-0.117835	-1.67242	Questionable	_x000D_ Goodness of fit p-value < 0.1
	Probit	frequentist	Unrestricted	Extra Risk	0.1	141.62	115.238	176.469	0.114488	140.743	-	-0.289968	-1.34095	Viable - Alternate
	Model Average	bayesian MA	-	Extra Risk	0.1	151.544	79.0905	227.239	-	-	-	-	-

## Sheet: Abbreviations
Dichotomous Models
Abbreviation	Model Name
dhl	Dichotomous Hill
gam	Gamma
log	Logistic
lnl	Log-Logistic
lnp	Log-Probit
mst	Multistage
pro	Probit
qln	Quantal Linear
wei	Weibull

## Sheet: freq-gam-rest-opt1
			Dichotomous Results
							BMDS 3.1
		Return to Summary
	User Input					Model Results
		Info					Benchmark Dose
		Model	frequentist Gamma v1.0				BMD	187.429
		Dataset Name	DataSet Name1				BMDL	65.9264
		User notes	[Add user notes here]				BMDU	305.485
							AIC	142.942
		Dose-Response Model	P[dose]= g+(1-g)*CumGamma[b*dose,a]				P-value	0.0896228
							D.O.F.	2
		Model Options					Chi2	4.82429
		Risk Type	Extra Risk
		BMR	0.1				Model Parameters
		Confidence Level	0.95				# of Parameters	3
		Background	Estimated				Variable	Estimate
							g	0.0694277
		Model Data					a	3.81822
		Dependent Variable	[Dose]				b	0.00866482
		Independent Variable	[Incidence]
		Total # of Observations	5				Goodness of Fit
							Dose	Estimated Probability	Expected	Observed	Size	Scaled Residual
							0	0.0694277	2.4994	0	36	-1.63886
							20	0.0694826	2.70982	5	39	1.44224
							100	0.0843838	3.6285	4	43	0.203815
							200	0.179452	6.28082	6	35	-0.123701
							400	0.529767	15.893	16	30	0.0391331
							Analysis of Deviance
							Model	Log Likelihood	# of Parameters	Deviance	Test d.f.	P Value
							Full Model	-65.0057	0	-	-	-
							Fitted Model	-68.4712	3	6.93099	2	0.0312576
							Reduced Model	-83.2525	1	36.4936	4	<0.0001

## Sheet: freq-lnl-rest-opt1
			Dichotomous Results
							BMDS 3.1
		Return to Summary
	User Input					Model Results
		Info					Benchmark Dose
		Model	frequentist Log-Logistic v1.0				BMD	187.783
		Dataset Name	DataSet Name1				BMDL	89.785
		User notes	[Add user notes here]				BMDU	350.729
							AIC	142.918
		Dose-Response Model	P[dose] = g+(1-g)/[1+exp(-a-b*Log(dose))]				P-value	0.0894133
							D.O.F.	2
		Model Options					Chi2	4.82897
		Risk Type	Extra Risk
		BMR	0.1				Model Parameters
		Confidence Level	0.95				# of Parameters	3
		Background	Estimated				Variable	Estimate
							g	0.0689172
		Model Data					a	-17.2836
		Dependent Variable	[Dose]				b	2.88167
		Independent Variable	[Incidence]
		Total # of Observations	5				Goodness of Fit
							Dose	Estimated Probability	Expected	Observed	Size	Scaled Residual
							0	0.0689172	2.48102	0	36	-1.63238
							20	0.0690801	2.69412	5	39	1.45603
							100	0.0854512	3.6744	4	43	0.177618
							200	0.17839	6.24363	6	35	-0.107568
							400	0.530228	15.9068	16	30	0.0340808
							Analysis of Deviance
							Model	Log Likelihood	# of Parameters	Deviance	Test d.f.	P Value
							Full Model	-65.0057	0	-	-	-
							Fitted Model	-68.459	3	6.90645	2	0.0316434
							Reduced Model	-83.2525	1	36.4936	4	<0.0001

## Sheet: freq-mst4-rest-opt1
			Dichotomous Results
							BMDS 3.1
		Return to Summary
	User Input					Model Results
		Info					Benchmark Dose
		Model	frequentist Multistage degree 4 v1.0				BMD	157.165
		Dataset Name	DataSet Name1				BMDL	70.6739
		User notes	[Add user notes here]				BMDU	268.016
							AIC	142.168
		Dose-Response Model	P[dose] = g + (1-g)*[1-exp(-b1*dose^1-b2*dose^2 - ...)]				P-value	0.0790127
							D.O.F.	2
		Model Options					Chi2	5.07629
		Risk Type	Extra Risk				Cancer Slope Factor	0.00141495
		BMR	0.1
		Confidence Level	0.95				Model Parameters
		Background	Estimated				# of Parameters	5
							Variable	Estimate
		Model Data					g	0.049515
		Dependent Variable	[Dose]				b1	0.000599676
		Independent Variable	[Incidence]				b2	0
		Total # of Observations	5				b3	0
							b4	1.8213e-11
							Goodness of Fit
							Dose	Estimated Probability	Expected	Observed	Size	Scaled Residual
							0	0.049515	1.78254	0	36	-1.36945
							20	0.0608493	2.37312	5	39	1.75959
							100	0.106467	4.57807	4	43	-0.285816
							200	0.181154	6.34038	6	35	-0.149385
							400	0.530885	15.9265	16	30	0.0268754
							Analysis of Deviance
							Model	Log Likelihood	# of Parameters	Deviance	Test d.f.	P Value
							Full Model	-65.0057	0	-	-	-
							Fitted Model	-68.0839	3	6.15629	2	0.0460447
							Reduced Model	-83.2525	1	36.4936	4	<0.0001

## Sheet: freq-mst3-rest-opt1
			Dichotomous Results
							BMDS 3.1
		Return to Summary
	User Input					Model Results
		Info					Benchmark Dose
		Model	frequentist Multistage degree 3 v1.0				BMD	159.24
		Dataset Name	DataSet Name1				BMDL	70.4267
		User notes	[Add user notes here]				BMDU	244.791
							AIC	142.37
		Dose-Response Model	P[dose] = g + (1-g)*[1-exp(-b1*dose^1-b2*dose^2 - ...)]				P-value	0.0759135
							D.O.F.	2
		Model Options					Chi2	5.15632
		Risk Type	Extra Risk				Cancer Slope Factor	0.00141992
		BMR	0.1
		Confidence Level	0.95				Model Parameters
		Background	Estimated				# of Parameters	4
							Variable	Estimate
		Model Data					g	0.0524659
		Dependent Variable	[Dose]				b1	0.000460864
		Independent Variable	[Incidence]				b2	0
		Total # of Observations	5				b3	7.91808e-09
							Goodness of Fit
							Dose	Estimated Probability	Expected	Observed	Size	Scaled Residual
							0	0.0524659	1.88877	0	36	-1.41186
							20	0.0612189	2.38754	5	39	1.74499
							100	0.10228	4.39803	4	43	-0.200317
							200	0.188937	6.6128	6	35	-0.264607
							400	0.525264	15.7579	16	30	0.0885136
							Analysis of Deviance
							Model	Log Likelihood	# of Parameters	Deviance	Test d.f.	P Value
							Full Model	-65.0057	0	-	-	-
							Fitted Model	-68.1852	3	6.35894	2	0.0416077
							Reduced Model	-83.2525	1	36.4936	4	<0.0001

## Sheet: freq-mst2-rest-opt1
			Dichotomous Results
							BMDS 3.1
		Return to Summary
	User Input					Model Results
		Info					Benchmark Dose
		Model	frequentist Multistage degree 2 v1.0				BMD	154.832
		Dataset Name	DataSet Name1				BMDL	64.7869
		User notes	[Add user notes here]				BMDU	204.715
							AIC	143.063
		Dose-Response Model	P[dose] = g + (1-g)*[1-exp(-b1*dose^1-b2*dose^2 - ...)]				P-value	0.0581137
							D.O.F.	2
		Model Options					Chi2	5.69071
		Risk Type	Extra Risk				Cancer Slope Factor	0.00154352
		BMR	0.1
		Confidence Level	0.95				Model Parameters
		Background	Estimated				# of Parameters	3
							Variable	Estimate
		Model Data					g	0.0574929
		Dependent Variable	[Dose]				b1	8.6494e-05
		Independent Variable	[Incidence]				b2	3.83637e-06
		Total # of Observations	5
							Goodness of Fit
							Dose	Estimated Probability	Expected	Observed	Size	Scaled Residual
							0	0.0574929	2.06974	0	36	-1.48189
							20	0.0605646	2.36202	5	39	1.77091
							100	0.100778	4.33344	4	43	-0.168914
							200	0.205439	7.19036	6	35	-0.498012
							400	0.507188	15.2157	16	30	0.286432
							Analysis of Deviance
							Model	Log Likelihood	# of Parameters	Deviance	Test d.f.	P Value
							Full Model	-65.0057	0	-	-	-
							Fitted Model	-68.5316	3	7.05168	2	0.0294272
							Reduced Model	-83.2525	1	36.4936	4	<0.0001

## Sheet: freq-mst1-rest-opt1
			Dichotomous Results
							BMDS 3.1
		Return to Summary
	User Input					Model Results
		Info					Benchmark Dose
		Model	frequentist Multistage degree 1 v1.0				BMD	78.1137
		Dataset Name	DataSet Name1				BMDL	54.2295
		User notes	[Add user notes here]				BMDU	123.09
							AIC	143.118
		Dose-Response Model	P[dose] = g + (1-g)*[1-exp(-b1*dose^1-b2*dose^2 - ...)]				P-value	0.027133
							D.O.F.	3
		Model Options					Chi2	9.16846
		Risk Type	Extra Risk				Cancer Slope Factor	0.00184401
		BMR	0.1
		Confidence Level	0.95				Model Parameters
		Background	Estimated				# of Parameters	3
							Variable	Estimate
		Model Data					g	0.0262889
		Dependent Variable	[Dose]				b1	0.00134881
		Independent Variable	[Incidence]				b2	0
		Total # of Observations	5
							Goodness of Fit
							Dose	Estimated Probability	Expected	Observed	Size	Scaled Residual
							0	0.0262889	0.946399	0	36	-0.985876
							20	0.0522048	2.03599	5	39	2.13371
							100	0.149152	6.41353	4	43	-1.03318
							200	0.256512	8.97792	6	35	-1.15262
							400	0.432301	12.969	16	30	1.11704
							Analysis of Deviance
							Model	Log Likelihood	# of Parameters	Deviance	Test d.f.	P Value
							Full Model	-65.0057	0	-	-	-
							Fitted Model	-69.559	2	9.10659	3	0.0279068
							Reduced Model	-83.2525	1	36.4936	4	<0.0001

## Sheet: freq-wei-rest-opt1
			Dichotomous Results
							BMDS 3.1
		Return to Summary
	User Input					Model Results
		Info					Benchmark Dose
		Model	frequentist Weibull v1.0				BMD	185.33
		Dataset Name	DataSet Name1				BMDL	66.6989
		User notes	[Add user notes here]				BMDU	333.577
							AIC	142.869
		Dose-Response Model	P[dose] = g + (1-g)*[1-exp(-b*dose^a)]				P-value	0.086593
							D.O.F.	2
		Model Options					Chi2	4.89307
		Risk Type	Extra Risk
		BMR	0.1				Model Parameters
		Confidence Level	0.95				# of Parameters	3
		Background	Estimated				Variable	Estimate
							g	0.0670706
		Model Data					a	2.43717
		Dependent Variable	[Dose]				b	3.12828e-07
		Independent Variable	[Incidence]
		Total # of Observations	5				Goodness of Fit
							Dose	Estimated Probability	Expected	Observed	Size	Scaled Residual
							0	0.0670706	2.41454	0	36	-1.60877
							20	0.067503	2.63262	5	39	1.51095
							100	0.0886689	3.81276	4	43	0.100446
							200	0.178219	6.23766	6	35	-0.104972
							400	0.53067	15.9201	16	30	0.0292341
							Analysis of Deviance
							Model	Log Likelihood	# of Parameters	Deviance	Test d.f.	P Value
							Full Model	-65.0057	0	-	-	-
							Fitted Model	-68.4347	3	6.85798	2	0.0324197
							Reduced Model	-83.2525	1	36.4936	4	<0.0001

[truncated: 5 more sheets: freq-dhl-unrest-opt1, freq-log-unrest-opt1, freq-lnp-unrest-opt1, freq-pro-unrest-opt1, DichoMA-option1]
